# Supplementary material for: Aedes aegypti miRNA-33 modulates permethrin induced toxicity by regulating VGSC transcripts
Source: Sci Rep. 2021 Mar 31;11:7301. doi: 10.1038/s41598-021-86665-6 (PMC8012613; doi:10.1038/s41598-021-86665-6)
Supplement: Supplementary file 2 — Supplementary Tables. [file 41598_2021_86665_MOESM2_ESM.xlsx]

## Sheet: Table S1
Table S1
miRNA	Chromosome	start	stop		SNP	Alternate nucleotides	Freq Resistant	Freq Susceptible	-LOG10 pvalue
aae-mir-33	1	50888954	50888875	148
				VCP	50888898	TG____	1	0.9899	0.5
				VCP	50888906	CGT___	0.75258	0.94898	3.93
				VCP	50888939	CG____	0.9899	1	0.5
				VeP	50888884	TC____	1	0.9596	1.37
				VeP	50888912	AG____	1	0.9798	0.81
aae-mir-190	2	48811956	48811856	na
aae-mir-988	2	93351372	93351446	na
				VeP	93351412	TA____	0.81633	0.85	0.28
aae-mir-7	2	222802530	222802618
				VCP	222802604	CA____	1	0.9899	0.5
				VCP	222802613	TA____	1	0.9899	0.5
				VeP	222802531	CA____	1	0.9899	0.5
				VeP	222802593	CA____	1	0.9899	0.5
aae-mir-2945	2	374947134	374947215
				VCP	374957212	TC____	0.9899	1	0.5
aae-mir-11	3	75489952	75489839
				VCP	75489851 TC__	0.9596	0.94949	0.13	0.13132
				VCP	75489861 TC__	1	0.9899	0.5	0.01005
				VCP	75489886 GT__	1	0.9899	0.5	0.00797
				VeP	75489919	GA____	1	0.95	1.63
aae-mir-2941	2	268456097	268455992
				VCP	268455998	TA____	0.9899	0.9596	0.76
				VCP	268456009	CT____	1	0.9596	1.37
				VCP	268456040	TA____	0.85714	0.82653	0.25
				VCP	268456048	ATG___	0.95918	0.8	2.71
				VCP	268456049	AG____	0.95918	0.84848	2.07
				VCP	268456050	AG____	0.95918	0.85	2.04
				VeP	268456016	GA____	1	0.93939	1.91
				VeP	268456026	CA____	0.98	1	0.81
				VeP	268456032	TA____	0.9899	1	0.5
				VeP	268456040	TA____	0.7449	0.87879	1.79
				VeP	268456052	CA____	1	0.9596	1.37

## Sheet: Table S2
Table S2
Strain	Sample #	Sanger sequencing genotype	PCR allele frequency genotype
VU	2	Homozygote G	ambiguous
VU	5	Homozygote G	Heterozygote G/C
VU	8	ND	Heterozygote G/C
VU	12	Heterozygote G/C	Heterozygote G/C
VU	13	Heterozygote G/C	Heterozygote G/C
VU	14	Heterozygote G/C	Heterozygote G/C
VU	21	ND	Heterozygote G/C
VU	22	ND	Heterozygote G/C
VU	23	ND	Heterozygote G/C
VU	24	ND	Heterozygote G/C
VU	25	ND	Heterozygote G/C
VU	26	ND	Heterozygote G/C
VU	27	ND	Heterozygote G/C
VU	28	ND	Heterozygote G/C
VU	29	ND	Heterozygote G/C
VU	30	ND	Heterozygote G/C
VR	1	ND	ambiguous
VR	2	ND	ambiguous
VR	3	ND	ambiguous
VR	4	ND	ambiguous
VR	5	Homozygote G	Homozygote G
VR	6	ND	Heterozygote G/C
VR	7	ND	Heterozygote G/C
VR	8	ND	Heterozygote G/C
VR	9	ND	Heterozygote G/C
VR	10	ND	Heterozygote G/C
VR	11	Heterozygote G/C	Heterozygote G/C
VR	12	ND	Heterozygote G/C
VR	13	ND	Heterozygote G/C
VR	14	ND	Heterozygote G/C
VR	15	ND	Heterozygote G/C
VR	16	ND	Heterozygote G/C
VR	21	ND	Heterozygote G/C
VR	24	Heterozygote G/C	Heterozygote G/C
VR	27	ND	ambiguous
VR	28	Heterozygote G/C	Heterozygote G/C
ND, not determined

## Sheet: Table S3
Chr	Refseq	VBN	category	description	Polymorphic.sites	weighted -Log10pvalue	Avg -Log10pvalue	AvgExpHet_VR	AvgExpHet_VU	Synonymous_sites	Replacement_sites	Aliases.x	start_position_on_the_genomic_accession.x	end_position_on_the_genomic_accession.x	exon_count	Gene.description_1	Gene.description_2
Chr1	LOC23687519	AAEL024602	UNK	uncharacterized LOC23687519	16	43.52	14.249	0.19094	0.3292	10	0	AaeL_AAEL017099, AAEL009581, AAEL017099	213666086	213944296	2		uncharacterized LOC23687519
Chr1	LOC5566035	AAEL015048	UNK	uncharacterized LOC5566035	46	40.323	21.562	0.28916	0.16034	10	0	AaeL_AAEL015048, AAEL009582, AAEL015048	213960708	213981525	5		uncharacterized LOC5566035
Chr1	LOC5577037	AAEL020865	DIV	polyserase-2	82	37.374	22.616	0.22555	0.20338	0	59	AaeL_AAEL012953, AAEL012953	239247768	239251899	6		polyserase-2
Chr1	LOC110674038	AAEL023845	SIGT	cadherin-87A	135	37.209	19.26	0.23377	0.23645	0	0		238741506	239611501	26		cadherin-87A
Chr1	LOC5575000	AAEL002524	DIV	perlucin-like protein	24	37.05	15.741	0.23846	0.26042	0	12	AaeL_AAEL002524, AAEL002524, CTL24	89010721	89011346	2	C-Type Lectin (CTL). [Source:VB Community Annotation]	perlucin-like protein
Chr1	LOC5577665	AAEL019590	PROT	transmembrane protease serine 9	85	36.794	18.518	0.13538	0.33804	69	0	AaeL_AAEL012785, AAEL012780, AAEL012785, CLIPB23	290784474	290805807	6		transmembrane protease serine 9
Chr1	LOC5573618	AAEL010609	UNK	uncharacterized LOC5573618	20	36.33	29.212	0.00154	0.32176	0	6	AaeL_AAEL007611, AAEL007611	42386696	42387289	2		uncharacterized LOC5573618
Chr1	LOC5576797	AAEL012782	PROT	serine protease snake	50	35.973	10.155	0.34168	0.25586	9	0	AaeL_AAEL012782, AAEL012782	290749451	290756819	6		serine protease snake
Chr1	LOC5569568	AAEL007762	MIT	39S ribosomal protein L40, mitochondrial	18	34.52	13.006	0.35518	0.15259	18	0		71881370	71882209	2	mitochondrial ribosomal protein, L40, putative [Source:VB Community Annotation]	39S ribosomal protein L40, mitochondrial
Chr1	LOC5563704	AAEL003909	DIV	hydroxylysine kinase	44	33.873	11.249	0.3336	0.06375	0	28	AaeL_AAEL015435, AAEL003909, AAEL015435	250266537	250279910	3		hydroxylysine kinase
Chr1	LOC5577023	AAEL012939	MIT	coiled-coil-helix-coiled-coil-helix domain-containing protein 10, mitochondrial	33	33.605	14.671	0.33047	0.25404	0	16	AaeL_AAEL012939, AAEL012939	91671973	91682882	2	gamma-subunit,methylmalonyl-CoA decarboxylase, putative [Source:VB Community Annotation]	coiled-coil-helix-coiled-coil-helix domain-containing protein 10, mitochondrial
Chr1	LOC5575001	AAEL002537	UNK	uncharacterized LOC5575001	79	32.55	11.429	0.34676	0.29166	0	27	AaeL_AAEL002537, AAEL002537	88779531	89055716	4		uncharacterized LOC5575001
Chr1	LOC5566555	AAEL019521	TRP	cation-independent mannose-6-phosphate receptor	371	32.484	13.094	0.18122	0.41357	0	69	AaeL_AAEL015217, AAEL015217	42362341	42914462	12		cation-independent mannose-6-phosphate receptor
Chr1	LOC5577195	AAEL013415	RRTT	trichohyalin	36	32.41	16.01	0.13348	0.36879	11	0	AaeL_AAEL013415, AAEL013415	281432422	281487703	5	alpha-tropomyosin 5a, putative [Source:VB Community Annotation]	trichohyalin
Chr1	LOC5570610	AAEL008414	DIV	proline-rich protein 36	11	32.24	12.317	0.08984	0.35156	0	9		173712125	173902662	5		proline-rich protein 36
Chr1	LOC5576794	AAEL012777	IMM	serine protease Hayan	28	32.04	14.574	0.23731	0.36519	0	14	AaeL_AAEL012777, AAEL012777	290774708	290776554	4	serine protease snake, putative [Source:VB Community Annotation]	serine protease Hayan
Chr1	LOC5579017	AAEL022184	RRTT	protein msta	56	31.33	17.748	0.20432	0.30972	33	0	AaeL_AAEL003788, AAEL003788	43856268	43902885	8		protein msta
Chr1	LOC5576283	AAEL012446	MET	baculoviral IAP repeat-containing protein 6	376	31.222	19.575	0.06763	0.37871	0	253	AaeL_AAEL012446, AAEL012446, IAP6	213449989	213554145	23	Inhibitor of Apoptosis (IAP) containing Baculoviral IAP Repeat(s) (BIR domains). [Source:VB Community Annotation]	baculoviral IAP repeat-containing protein 6
Chr1	LOC5577661	AAEL003233	PROT	transmembrane protease serine 9	42	31.063	17.159	0.00027	0.44733	0	33	AaeL_AAEL003233, AAEL003233, AAEL801262	290876189	290891973	4		transmembrane protease serine 9
Chr1	LOC5577197	AAEL018255	DIV	serine/arginine repetitive matrix protein 2	164	30.74	24.322	0.12655	0.28733	0	137	AaeL_AAEL013080, AAEL013080, AAEL013082	281269428	281292749	6		serine/arginine repetitive matrix protein 2
Chr1	LOC5574147	AAEL010960	PROT	probable Xaa-Pro aminopeptidase 3	32	30.735	16.488	0.07554	0.41992	26	0	AaeL_AAEL003591, AAEL003591	69140478	69157754	3	xaa-pro dipeptidase app(e.coli) [Source:VB Community Annotation]	probable Xaa-Pro aminopeptidase 3
Chr1	LOC5565069	AAEL004572	DIV	mushroom body large-type Kenyon cell-specific protein 1	68	30.73	11.778	0.34309	0.25332	0	44	AaeL_AAEL004578, AAEL004572, AAEL004578	220751302	221353354	9		mushroom body large-type Kenyon cell-specific protein 1
Chr1	LOC5573436	AAEL010485	TRP	facilitated trehalose transporter Tret1	81	30.58	19.822	0.0168	0.45696	70	0	AaeL_AAEL010485, AAEL010485	278890285	278897293	3	sugar transporter [Source:VB Community Annotation]	facilitated trehalose transporter Tret1
Chr1	LOC5577200	AAEL013083	DIV	fibroblast growth factor receptor-like 1	88	30.06	14.699	0.05738	0.3884	0	61	AaeL_AAEL013083, AAEL013083	281317113	281357795	5		fibroblast growth factor receptor-like 1
Chr1	LOC5577043	AAEL026256	DIV	XK-related protein 6	45	29.927	15.801	0.35994	0.08305	35	0	AaeL_AAEL012957, AAEL012957, AAEL014448	23086403	23089309	2		XK-related protein 6
Chr1	LOC5577040	AAEL021257	DIV	limulus clotting factor C	52	29.867	14.035	0.24354	0.28837	41	0	AaeL_AAEL012956, AAEL012956	239266375	239268653	6		limulus clotting factor C
Chr1	LOC5565237	AAEL014762	TRP	zinc transporter ZIP13 homolog	53	29.43	9.613	0.18544	0.27095	0	30	AaeL_AAEL014762, AAEL014762	212035416	212115132	5	zinc transporter [Source:VB Community Annotation]	zinc transporter ZIP13 homolog
Chr1	LOC5565703	AAEL014946	PROT	CAAX prenyl protease 2	23	29.34	21.516	0.1188	0.33831	13	0	AaeL_AAEL014946, AAEL014946	213577025	213593068	3	Protease U48 caax prenyl protease rce1 [Source:UniProtKB/TrEMBL;Acc:A0A1S4G3P5]	CAAX prenyl protease 2
Chr1	LOC5572161	AAEL009574	MET	elongation of very long chain fatty acids protein AAEL008004	34	29.29	21.246	0.08546	0.35343	11	0	AaeL_AAEL009574, AAEL009574	282519065	282652748	9	elongase, putative [Source:VB Community Annotation]	elongation of very long chain fatty acids protein AAEL008004
Chr1	LOC5580083	AAEL002167	CSR	gustatory receptor (Gr2) [Source:VB Community Annotation]	55	29.22	17.378	0.02751	0.45478	0	39		243247663	NA	NA	gustatory receptor (Gr2) [Source:VB Community Annotation]
Chr1	LOC5563548	AAEL021708	DIV	serine-rich adhesin for platelets	97	29.028	13.996	0.22172	0.35544	55	0	AaeL_AAEL000070, AAEL000070	242834001	242991237	9		serine-rich adhesin for platelets
Chr1	LOC110674453	AAEL012715	DIV	protein CutA homolog	18	28.92	18.432	0.45706	0.04479	0	18	AaeL_AAEL012715, AAEL012715	93106576	93107512	2	NA	protein CutA homolog
Chr1	LOC5566508	AAEL005431	PROT	melanization protease 1	52	28.803	16.358	0.24708	0.29603	0	33	AaeL_AAEL005431, AAEL005431, CLIPB37	78808137	78809601	4	Clip-Domain Serine Protease family B. [Source:VB Community Annotation]	melanization protease 1
Chr1	LOC5579009	AAEL003791	UNK	uncharacterized protein F54F2.9	82	28.242	12.071	0.24297	0.22616	63	0	AaeL_AAEL003791, AAEL003791	44213721	44216002	4		uncharacterized protein F54F2.9
Chr1	LOC5568413	AAEL006827	Detox/ReDox	CYP12F8	93	28.078	12.4	0.22591	0.37851	0	57	AaeL_AAEL006827, AAEL006827, CYP12F8	83348240	83364188	8	cytochrome P450 [Source:VB Community Annotation]	cytochrome P450 CYP12A2
Chr1	LOC5572167	AAEL023148	CYT/STR	filamin-A	261	27.887	12.089	0.1858	0.37955	0	140	AaeL_AAEL009583, AAEL009583	214010833	214402675	25		filamin-A
Chr1	LOC5576563	AAEL023505	IMM	serine protease Hayan	35	27.85	14.223	0.05611	0.46308	23	0	AaeL_AAEL012625, AAEL012625	279570692	279572807	4		serine protease Hayan
Chr1	LOC5573433	AAEL010486	DIV	thioredoxin domain-containing protein 9	49	27.737	10.79	0.05506	0.39333	15	0	AaeL_AAEL010486, AAEL010486	278608256	278614726	4	viral IAP-associated factor, putative [Source:VB Community Annotation]	thioredoxin domain-containing protein 9
Chr1	LOC5575286	AAEL023265	DIV	cell division cycle and apoptosis regulator protein 1	15	27.45	14.867	0.08297	0.44917	0	7		147421291	147506140	10		cell division cycle and apoptosis regulator protein 1
Chr1	LOC5577667	AAEL017244	PROT	aminopeptidase N	134	27.291	11.771	0.2387	0.37147	0	79	AaeL_AAEL017244, AAEL003227, AAEL012781, AAEL017244	290721404	290736577	5		aminopeptidase N
Chr1	LOC5573036	AAEL018189	UNK	uncharacterized LOC5573036	27	27.11	11.821	0.07301	0.34783	0	17	AaeL_AAEL010207, AAEL010207, AAEL017152, GPRCCK1_3	43422419	43590361	11	PCR Gastrin/Cholecystokinin Family [Source:VB Community Annotation]	uncharacterized LOC5573036
Chr1	LOC5574988	AAEL002518	TRP	glutamate receptor ionotropic, kainate 2	124	27.029	13.245	0.22952	0.31931	14	0	AaeL_AAEL002518, AAEL002500, AAEL002509, AAEL002518	89414889	90020189	21	glutamate receptor, ionotropic kainate 1, 2, 3 (glur5, glur6, glur7) [Source:VB Community Annotation]	glutamate receptor ionotropic, kainate 2
Chr1	LOC5578924	AAEL019607	TRP	pyrokinin-1 receptor	87	27.002	11.694	0.08817	0.39783	0	29	AaeL_AAEL003747, AAEL003747, AAEL003761, GPRGHP1	248541556	248832162	7	PBAN receptor [Source:UniProtKB/TrEMBL;Acc:V9P4J1]	pyrokinin-1 receptor
Chr1	LOC5569567	AAEL026777	DIV	digestive organ expansion factor homolog	85	26.97	12.279	0.33602	0.26165	0	85		71882610	71884955	0		digestive organ expansion factor homolog
Chr1	LOC5576154	AAEL012347	UNK	uncharacterized LOC5576154	104	26.908	13.703	0.22408	0.33175	104	0		303116590	303303056	12		uncharacterized LOC5576154
Chr1	LOC5573437	AAEL010479	TRP	facilitated trehalose transporter Tret1	65	26.893	15.041	0.01598	0.37603	48	0	AaeL_AAEL010479, AAEL010479	278848743	278882812	8	sugar transporter [Source:VB Community Annotation]	facilitated trehalose transporter Tret1
Chr1	LOC5565298	AAEL014816	CYT/STR	endochitinase A	47	26.76	9.174	0.03534	0.39147	25	0	AaeL_AAEL014816, AAEL010482, AAEL014816	278575908	278604519	3		endochitinase A
Chr1	LOC5575290	AAEL019670	RNA_PROC	mRNA-capping enzyme	33	26.62	13.929	0.04183	0.48675	0	11	AaeL_AAEL011759, AAEL011759, AAEL015240	147391183	147405278	7		mRNA-capping enzyme
Chr1	LOC5569886	AAEL008003	PROT	serine protease snake	2	26.61	15.09	0.01034	0.2915	2	0	AaeL_AAEL008003, AAEL008003	283211555	283230576	3	serine protease [Source:VB Community Annotation]	serine protease snake
Chr1	LOC5564006	AAEL014267	DIV	HSPB1-associated protein 1	49	26.55	11.486	0.26822	0.33564	0	31	AaeL_AAEL014267, AAEL014267	285829488	285838612	4		HSPB1-associated protein 1
Chr1	LOC5563879	AAEL014201	MIT	complex I intermediate-associated protein 30, mitochondrial	53	26.31	8.111	0.27108	0.23123	26	0	AaeL_AAEL014201, AAEL014201	18437638	18439099	2	chaperone protein, putative [Source:VB Community Annotation]	complex I intermediate-associated protein 30, mitochondrial
Chr1	LOC5579012	AAEL003774	DIV	ER membrane protein complex subunit 8/9 homolog	30	26.29	16.25	0.10857	0.4247	15	0	AaeL_AAEL003774, AAEL003774	44123607	44124715	2		ER membrane protein complex subunit 8/9 homolog
Chr1	LOC110674157	AAEL021403	UNK	uncharacterized LOC110674157	3	26.28	20.9	0.12401	0.34619	0	0		281319133	281394465	5		uncharacterized LOC110674157
Chr1	LOC5576371	AAEL024925	DIV	zinc finger imprinted 3	113	26.263	10.383	0.31889	0.27322	57	0	AaeL_AAEL012468, AAEL012468, AAEL012470	72553170	72618497	5		zinc finger imprinted 3
Chr1	LOC110679207	AAEL022001	UNK	uncharacterized LOC110679207	5	26.19	22.658	0	0.43692	2	0		168802809	168813254	2		uncharacterized LOC110679207
Chr1	LOC5569236	AAEL007487	RRTT	RNA pseudouridylate synthase domain-containing protein 1	51	26.153	12.14	0.10021	0.35858	11	0	AaeL_AAEL007487, AAEL007487	216811158	216839318	4		RNA pseudouridylate synthase domain-containing protein 1
Chr1	LOC110674147	AAEL023943	UNK	uncharacterized LOC110674147	6	26.05	10.765	0	0.35937	0	6		279401577	279404428	1		uncharacterized LOC110674147
Chr1	LOC5565125	AAEL002343	DIV	protein trachealess	53	26.013	15.936	0.22093	0.3407	29	0	AaeL_AAEL002343, AAEL002343	11580122	11598448	6	neuronal pas domain protein [Source:VB Community Annotation]	protein trachealess
Chr1	LOC5576370	AAEL012466	CYT/STR	integrin beta-PS	204	26.005	11.642	0.31398	0.28763	0	79	AaeL_AAEL012466, AAEL012466, AAEL012469	72500587	72588780	14	integrin beta subunit [Source:VB Community Annotation]	integrin beta-PS
Chr1	LOC5577932	AAEL026966	DIV	protein chibby homolog 1	12	25.95	11.12	0.05749	0.35971	0	11	AaeL_AAEL013414, AAEL013414	281431056	281431551	1		protein chibby homolog 1
Chr1	LOC5577047	AAEL021162	UNK	uncharacterized LOC5577047	63	25.942	16.287	0.44742	0.07749	52	0		23167070	23198056	6		uncharacterized LOC5577047
Chr1	LOC5573316	AAEL010414	RRTT	probable histone-lysine N-methyltransferase Mes-4	108	25.91	12.04	0.26986	0.22803	0	68	AaeL_AAEL010414, AAEL010414	268100591	268126013	7	set domain protein [Source:VB Community Annotation]	probable histone-lysine N-methyltransferase Mes-4
Chr1	LOC5573434	AAEL010476	DIV	nucleotide exchange factor SIL1	51	25.893	12.277	0.03312	0.40026	35	0	AaeL_AAEL010476, AAEL010476	278641086	278642779	2	sil1 [Source:VB Community Annotation]	nucleotide exchange factor SIL1
Chr1	LOC5577664	AAEL003238	MET	probable palmitoyltransferase ZDHHC16	67	25.785	12.962	0.00092	0.39926	0	31	AaeL_AAEL003238, AAEL003238, AAEL801263	290815881	290817840	6	Palmitoyltransferase [Source:UniProtKB/TrEMBL;Acc:Q16L42]	probable palmitoyltransferase ZDHHC16
Chr1	LOC5564622	AAEL014544	IMM	phenoloxidase 2	81	25.728	7.96	0.24424	0.15638	46	0	AaeL_AAEL014544, AAEL014544, PPO6	217604312	217673786	5	prophenoloxidase [Source:VB Community Annotation]	phenoloxidase 2
Chr1	LOC5574701	AAEL027910	MET	palmitoyltransferase ZDHHC6	44	25.573	14.772	0.17078	0.31776	11	0	AaeL_AAEL011342, AAEL011342, AAEL012705	93083217	93095324	6		palmitoyltransferase ZDHHC6
Chr1	LOC5564746	AAEL021067	UNK	uncharacterized LOC5564746	166	25.506	9.959	0.01559	0.37401	0	0	AaeL_AAEL014602, AAEL014602	280318609	281107927	8		uncharacterized LOC5564746
Chr1	LOC5573440	AAEL010477	DIV	protein THEM6	27	25.475	12.241	0.08568	0.41275	13	0	AaeL_AAEL010477, AAEL010477	278629735	278630550	3		protein THEM6
Chr1	LOC5572158	AAEL027242	TRP	5-hydroxytryptamine receptor 1	25	25.355	13.287	0.01943	0.46919	25	0	AaeL_AAEL009573, AAEL009573, GPR5HT7_a	282109307	282443182	6	5-hydroxytryptamine 7 receptor [Source:UniProtKB/TrEMBL;Acc:Q9GQ54]	5-hydroxytryptamine receptor 1
Chr1	LOC5573310	AAEL010423	DIV	ADP-ribosylation factor-related protein 1	38	25.28	14.136	0.27844	0.27804	0	24	AaeL_AAEL010423, AAEL010423	268010322	268018495	3	ARL3, putative [Source:VB Community Annotation]	ADP-ribosylation factor-related protein 1
Chr1	LOC5564400	AAEL004235	DIV	kinesin-like protein Klp10A	100	25.213	9.358	0.13471	0.39145	0	25	AaeL_AAEL004235, AAEL004235	105222541	105366354	14	kinesin-like protein Klp10A [Source:VB Community Annotation]	kinesin-like protein Klp10A
Chr1	LOC5574700	AAEL022307	UNK	uncharacterized LOC5574700	8	25.15	12.681	0.43258	0.21222	0	0		93095304	93095979	2		uncharacterized LOC5574700
Chr1	LOC5574247	AAEL023646	DIV	zinc finger protein 239	55	25.06	10.986	0.4151	0.15585	0	18	AaeL_AAEL011024, AAEL011024	73742503	73765000	7		zinc finger protein 239
Chr1	LOC5565238	AAEL014763	DIV	TGF-beta-activated kinase 1 and MAP3K7-binding protein 1	27	25.03	11.1	0.02477	0.36735	15	0		211953115	211969353	4	tak1 binding protein-1 [Source:VB Community Annotation]	TGF-beta-activated kinase 1 and MAP3K7-binding protein 1
Chr1	LOC5574917	AAEL011522	SIGT	ras-related and estrogen-regulated growth inhibitor-like protein	51	25.03	10.188	0.24104	0.26209	0	17	AaeL_AAEL011522, AAEL011522	238027817	238300128	9	MRAS2, putative [Source:VB Community Annotation]	ras-related and estrogen-regulated growth inhibitor-like protein
Chr1	LOC5576798	AAEL012774	PROT	aminopeptidase N	42	25.017	10.301	0.31795	0.29974	35	0	AaeL_AAEL012774, AAEL012774	290636663	290655570	6	protease m1 zinc metalloprotease [Source:VB Community Annotation]	aminopeptidase N
Chr1	LOC5578721	AAEL027539	TRP	probable multidrug resistance-associated protein lethal(2)03659	123	24.971	8.611	0.25996	0.41396	99	0	AaeL_AAEL013833, AAEL013833	284869084	284903303	12		probable multidrug resistance-associated protein lethal(2)03659
Chr1	LOC5568354	AAEL026530	Detox/ReDox	glutathione S-transferase 1	60	24.795	12.394	0.25499	0.27011	0	44	AaeL_AAEL001078, AAEL001078, GSTD2	299826855	299828429	3		glutathione S-transferase 1
Chr1	LOC5577694	AAEL013330	DIV	alkaline phosphatase, tissue-nonspecific isozyme	110	24.76	10.632	0.01724	0.38954	0	96	AaeL_AAEL013330, AAEL013330	280597119	280612235	2	alkaline phosphatase [Source:VB Community Annotation]	alkaline phosphatase, tissue-nonspecific isozyme
Chr1	LOC23687419	AAEL016999	DIV	protein white	80	24.722	15.622	0.15165	0.35826	0	52	AaeL_AAEL016999, AAEL016999, white	107942728	108005678	8	white protein; eye pigment transporter [Source:VB Community Annotation]	protein white
Chr1	LOC5574246	AAEL011013	RRTT	protein single-minded	70	24.637	11.94	0.33176	0.29384	0	25	AaeL_AAEL011013, AAEL011013	73548994	73710214	8	single-minded [Source:VB Community Annotation]	protein single-minded
Chr1	LOC5569229	AAEL026845	Detox	esterase B1	107	24.56	10.97	0.00729	0.3805	107	0	AaeL_AAEL007486, AAEL007486	216517093	216646571	8		esterase B1
Chr1	LOC5572168	AAEL009584	RRTT	DNA-binding protein Ets97D	49	24.54	10.59	0.22577	0.30436	0	21	AaeL_AAEL009584, AAEL009584	213993614	214004061	4	elg, drosophila [Source:VB Community Annotation]	DNA-binding protein Ets97D
Chr1	LOC5566400	AAEL015147	CSR	odorant receptor (Or4) [Source:VB Community Annotation]	4	24.52	13.985	0.07726	0.3414	0	2		281797971	NA	NA	odorant receptor (Or4) [Source:VB Community Annotation]
Chr1	LOC5569197	AAEL020543	RRTT	origin recognition complex subunit 2	73	24.505	11.976	0.12457	0.34601	0	67	AaeL_AAEL007457, AAEL007457	46513956	46529581	3		origin recognition complex subunit 2
Chr1	LOC5568727	AAEL026287	DIV	endothelin-converting enzyme homolog	59	24.467	8.972	0.17057	0.33151	0	24	AaeL_AAEL007081, AAEL007081	211595819	211693462	11		endothelin-converting enzyme homolog
Chr1	LOC110676675	AAEL023309	RRTT	meiosis-specific nuclear structural protein 1-like	1	24.43	24.43	0.13625	0.31065	0	0	AaeL_AAEL009149, AAEL009149	112279255	112281109	3		meiosis-specific nuclear structural protein 1-like
Chr1	LOC5569474	AAEL007653	DIV	allantoinase	52	24.34	17.458	0.23042	0.36104	0	42	AaeL_AAEL007653, AAEL007653, ALN	13781528	13803280	3	allantoinase [Source:VB Community Annotation]	allantoinase
Chr1	LOC5569755	AAEL007892	PROT	xaa-Pro aminopeptidase ApepP	119	24.303	8.935	0.12792	0.3979	0	105	AaeL_AAEL007892, AAEL007892	63402714	63439106	5	xaa-pro aminopeptidase [Source:VB Community Annotation]	xaa-Pro aminopeptidase ApepP
Chr1	LOC5578884	AAEL013888	RRTT	pre-mRNA-processing factor 39	130	24.226	10.967	0.32418	0.26832	0	87	AaeL_AAEL013888, AAEL013888	71901375	71940263	8		pre-mRNA-processing factor 39
Chr1	LOC23687423	AAEL017003	PROT	serine protease easter	35	24.115	10.087	0.00013	0.38476	0	11	AaeL_AAEL017003, AAEL017003, AAEL017555	290845633	290854531	5	Clip-domain serine protease, family B [Source:VB Community Annotation]	serine protease easter
Chr1	LOC110674151	AAEL017976	TRP	heat shock protein 70 A1-like	26	23.895	6.253	0.0282	0.29515	20	0	Hsp70Bb	280177257	280179533	1	heat shock protein HSP70 [Source:VB Community Annotation]	heat shock protein 70 A1-like
Chr1	LOC23687834	AAEL019433	DIV	tachykinin-like peptides receptor 86C	117	23.89	7.684	0.26376	0.17888	0	7	AaeL_AAEL017414, AAEL017341, AAEL017414, AAEL017544, GPRTAK1_1, GPRTAK1_2, GPRTAK1_3	217395883	217864838	10	TK receptor [Source:UniProtKB/TrEMBL;Acc:A0A411JKC6]	tachykinin-like peptides receptor 86C
Chr1	LOC5576569	AAEL012624	DIV	elongator complex protein 6	14	23.86	17.354	0.06658	0.42649	0	10	AaeL_AAEL012624, AAEL012624	279308485	279322274	5		elongator complex protein 6
Chr1	LOC5563948	AAEL021054	SIGT	type I inositol 1,4,5-trisphosphate 5-phosphatase	75	23.757	10.689	0.32268	0.24851	0	15	AaeL_AAEL014247, AAEL013891, AAEL014247	72206373	72347822	9		type I inositol 1,4,5-trisphosphate 5-phosphatase
Chr1	LOC5572541	AAEL028144	DIV	alanine aminotransferase 1	33	23.66	8.523	0.26091	0.26335	21	0	AaeL_AAEL009875, AAEL009875	92289545	92313119	4		alanine aminotransferase 1
Chr1	LOC5573728	AAEL010712	MET	low-density lipoprotein receptor-related protein 4	87	23.55	6.155	0.35527	0.29558	0	85	AaeL_AAEL010712, AAEL010712	27743867	27851805	10	low-density lipoprotein receptor (ldl) [Source:VB Community Annotation]	low-density lipoprotein receptor-related protein 4
Chr1	LOC5572547	AAEL009872	DIV	alanine aminotransferase 1	75	23.52	9.298	0.23962	0.29698	0	27	AaeL_AAEL009872, AAEL009872	92327842	92409578	5	alanine aminotransferase [Source:VB Community Annotation]	alanine aminotransferase 1
Chr1	LOC5572548	AAEL009874	PROT	E3 ubiquitin-protein ligase znrf2	9	23.49	13.206	0.22575	0.32114	0	0	AaeL_AAEL009874, AAEL009874	92713182	92805545	7		E3 ubiquitin-protein ligase znrf2
Chr1	LOC5569566	AAEL007752	MIT	cytochrome c oxidase subunit 7A, mitochondrial	19	23.42	13.161	0.3352	0.24818	0	4	AaeL_AAEL007752, AAEL007752	71857048	71858575	3	cytochrome c oxidase, subunit VIIA, putative [Source:VB Community Annotation]	cytochrome c oxidase subunit 7A, mitochondrial
Chr1	LOC110681520	AAEL021734	MIT	glycerol-3-phosphate acyltransferase 1, mitochondrial-like	117	23.377	8.378	0.18247	0.25583	60	0		211784677	211895454	11		glycerol-3-phosphate acyltransferase 1, mitochondrial-like
Chr1	LOC5572314	AAEL022930	DIV	transmembrane protein 41 homolog	67	23.31	9.092	0.30099	0.26126	0	41	AaeL_AAEL009713, AAEL009713, AAEL014573	22792128	22854233	6		transmembrane protein 41 homolog
Chr1	LOC110673983	AAEL003281	DIV	ADP-ribosylation factor-like protein 2	32	23.285	11.236	0.00036	0.41006	14	0	AaeL_AAEL003281, AAEL003281, AAEL801268	290825031	290825838	2	ADP-ribosylation factor, arf [Source:VB Community Annotation]	ADP-ribosylation factor-like protein 2
Chr1	LOC23687627	AAEL021288	DIV	GIGYF family protein CG11148	106	23.283	11.683	0.24836	0.34406	0	21	AaeL_AAEL017207, AAEL017207	213115961	213276328	11		GIGYF family protein CG11148
Chr1	LOC5569918	AAEL008022	RRTT	pituitary homeobox homolog Ptx1	30	23.245	10.837	0.28724	0.33978	12	0	AaeL_AAEL008022, AAEL008022	74670732	74852641	5	homeobox protein [Source:VB Community Annotation]	pituitary homeobox homolog Ptx1
Chr1	LOC5572543	AAEL024410	DIV	protein-tyrosine sulfotransferase	69	23.195	9.988	0.31413	0.24528	38	0	AaeL_AAEL009868, AAEL009867, AAEL009868	92087198	92272574	7		protein-tyrosine sulfotransferase
Chr1	LOC5580082	AAEL022656	UNK	uncharacterized LOC5580082	153	23.173	12.966	0.105	0.41447	0	103	AaeL_AAEL002146, AAEL002146	243182695	243228896	6		uncharacterized LOC5580082
Chr1	LOC5575465	AAEL025125	TRP	5-hydroxytryptamine receptor 1	31	23.08	8.873	0.05002	0.40736	31	0	AaeL_AAEL011844, AAEL011844, GPR5HT5B	281559502	281884495	3		5-hydroxytryptamine receptor 1
Chr1	LOC5576468	AAEL002903	SIGT	phosphatidylinositol 4,5-bisphosphate 3-kinase catalytic subunit beta isoform	113	23.065	12.691	0.20492	0.37233	0	56	AaeL_AAEL002903, AAEL002903	108022082	108115053	7	phosphatidylinositol 3-kinase catalytic subunit alpha, beta, delta [Source:VB Community Annotation]	phosphatidylinositol 4,5-bisphosphate 3-kinase catalytic subunit beta isoform
Chr1	LOC5574983	AAEL002525	TRP	Y+L amino acid transporter 2	46	23.053	13.277	0.35972	0.24758	14	0	AaeL_AAEL002525, AAEL002525	90134612	90164372	6	amino acids transporter [Source:VB Community Annotation]	Y+L amino acid transporter 2
Chr1	LOC5568897	AAEL026878	MET	acyl-CoA Delta(11) desaturase	35	22.935	9.09	0.29929	0.31	0	20	AaeL_AAEL007213, AAEL007213	267804172	267870869	7		acyl-CoA Delta(11) desaturase
Chr1	LOC5564218	AAEL004169	MET	uncharacterized LOC5564218	9	22.87	9.187	0.35398	0.11221	0	2	AaeL_AAEL004169, AAEL004169	15841871	15843324	1		uncharacterized LOC5564218
Chr1	LOC5578887	AAEL013890	PROT	26S proteasome non-ATPase regulatory subunit 9	12	22.77	11.736	0.35587	0.27865	3	0	AaeL_AAEL013890, AAEL013890	71900480	71901488	2	26S proteasome non-ATPase regulatory subunit [Source:VB Community Annotation]	26S proteasome non-ATPase regulatory subunit 9
Chr1	LOC5577045	AAEL012962	RNA_PROC	probable ATP-dependent RNA helicase DDX52	59	22.71	14.857	0.43265	0.0684	0	55	AaeL_AAEL012962, AAEL011378, AAEL012962	23152233	23154245	2	DEAD box ATP-dependent RNA helicase [Source:VB Community Annotation]	probable ATP-dependent RNA helicase DDX52
Chr1	LOC5572733	AAEL010007	TRP	exosome component 10	93	22.67	12.427	0.00313	0.46079	0	81	AaeL_AAEL010007, AAEL010007	194124698	194136332	5		exosome component 10
Chr1	LOC5563873	AAEL014197	CSR	odorant receptor [Source:VB Community Annotation]	26	22.66	13.875	0.06426	0.42987	0	26		40416917	NA	NA	odorant receptor [Source:VB Community Annotation]	odorant receptor [Source:VB Community Annotation]
Chr1	LOC5574758	AAEL029068	UNK	uncharacterized LOC5574758	75	22.59	15.378	0.19989	0.38581	0	45	AaeL_AAEL011402, AAEL011402, CTL5	75844973	76299283	9	NA	uncharacterized LOC5574758
Chr1	LOC5564358	AAEL004217	DIV	serine/threonine-protein kinase 32A	56	22.583	7.518	0.19399	0.32717	25	0	AaeL_AAEL004217, AAEL004217, AAEL014172	62531650	63105211	11		serine/threonine-protein kinase 32A
Chr1	LOC5573640	AAEL010626	SIGT	neuropeptide F receptor	40	22.583	12.791	0.09099	0.44566	0	9	AaeL_AAEL010626, AAEL010626, GPRNPY2, NPYLR8	264860103	264996804	5	GPCR Neuropeptide Y Family [Source:VB Community Annotation]	neuropeptide F receptor
Chr1	LOC5571312	AAEL019533	DIV	inositol hexakisphosphate and diphosphoinositol-pentakisphosphate kinase 2	165	22.54	15.426	0.40557	0.218	0	92	AaeL_AAEL008950, AAEL008949, AAEL008950, AAEL008951	80947202	81027364	21		inositol hexakisphosphate and diphosphoinositol-pentakisphosphate kinase 2
Chr1	LOC5576566	AAEL026260	UNK	uncharacterized LOC5576566	207	22.518	9.275	0.01646	0.40429	0	41	AaeL_AAEL012627, AAEL012627	279453762	280134434	18		uncharacterized LOC5576566
Chr1	LOC5573035	AAEL023745	DIV	neurogenic locus Notch protein	264	22.354	9.493	0.22001	0.37222	0	198	AaeL_AAEL010210, AAEL010210	43020998	43238968	11		neurogenic locus Notch protein
Chr1	LOC110674106	AAEL024738	UNK	uncharacterized LOC110674106	6	22.28	18.17	0.22283	0.33506	0	0		267643306	267643938	2		uncharacterized LOC110674106
Chr1	LOC5571386	AAEL009017	Detox/ReDox	glutathione S-transferase theta-1	14	22.2	19.669	0.05889	0.45213	0	10	AaeL_AAEL009017, AAEL009017, GSTt1	29356870	29357830	3	glutathione transferase [Source:VB Community Annotation]	glutathione S-transferase theta-1
Chr1	LOC5569202	AAEL007476	PROT	probable E3 ubiquitin-protein ligase makorin-1	57	22.19	10.006	0.08304	0.38511	25	0	AaeL_AAEL007476, AAEL007476	46473919	46499958	4	makorin [Source:VB Community Annotation]	probable E3 ubiquitin-protein ligase makorin-1
Chr1	LOC5563718	AAEL003905	DIV	alkaline phosphatase	107	22.118	8.439	0.26644	0.23194	0	38	AaeL_AAEL003905, AAEL003905	251218246	251247906	9	alkaline phosphatase [Source:VB Community Annotation]	alkaline phosphatase
Chr1	LOC5574986	AAEL002529	DIV	OTU domain-containing protein 6B	21	22.115	15.438	0.34176	0.25959	0	21	AaeL_AAEL002529, AAEL002529	90123504	90124748	2		OTU domain-containing protein 6B
Chr1	LOC5566819	AAEL015267	UNK	UNCHARACTERIZED	133	22.109	14.88	0.38641	0.22079	126	0		22954767	NA	NA	UNCHARACTERIZED	UNCHARACTERIZED
Chr1	LOC5569255	AAEL001228	RRTT	myelin transcription factor 1	77	22.097	13.114	0.22836	0.34128	62	0	AaeL_AAEL001228, AAEL001228	113609606	113657740	7	myelin transcription factor 1, myt1 [Source:VB Community Annotation]	myelin transcription factor 1
Chr1	LOC5574750	AAEL011387	SIGT	protein halfway	77	22.097	15.099	0.46217	0.079	72	0	AaeL_AAEL011387, AAEL011387	23101021	23130072	4	leucine-rich repeat [Source:VB Community Annotation]	protein halfway
Chr1	LOC5565491	AAEL004824	UNK	uncharacterized LOC5565491	129	22.06	9.718	0.22759	0.33898	103	0	AaeL_AAEL004824, AAEL004824	17422319	17426992	6		uncharacterized LOC5565491
Chr1	LOC5577559	AAEL020960	PROT	zinc carboxypeptidase	40	21.977	16.656	0.38046	0.22395	0	40	AaeL_AAEL013269, AAEL013269, CPA-II	43918659	43930679	2	Carboxypeptidase A [Source:UniProtKB/TrEMBL;Acc:Q6J6D9]	zinc carboxypeptidase
Chr1	LOC5564494	AAEL004303	UNK	uncharacterized LOC5564494	38	21.93	8.658	0.12434	0.32354	0	30	AaeL_AAEL004303, AAEL004303	263028713	263076790	5		uncharacterized LOC5564494
Chr1	LOC110674148	AAEL027610	TRP	heat shock protein 70 A1	98	21.926	8.57	0.0276	0.36377	0	86		280147157	280149418	1		heat shock protein 70 A1
Chr1	LOC5579417	AAEL015458	DIV	transferrin	102	21.905	8.864	0.38662	0.10336	0	91	AaeL_AAEL015458, AAEL015458, AAEL015639, TSF, TSFM	22490543	22492673	2	transferrin [Source:VB Community Annotation]	transferrin
Chr1	LOC5577654	AAEL003230	PROT	ubiquitin-like domain-containing CTD phosphatase 1	31	21.895	12.274	0.00288	0.40442	0	17	AaeL_AAEL003230, AAEL003230, AAEL801257	291001926	291005419	2		ubiquitin-like domain-containing CTD phosphatase 1
Chr1	LOC5575260	AAEL011730	CSR	general odorant-binding protein 99a	16	21.84	14.334	0.25914	0.40927	13	0	AaeL_AAEL011730, AAEL011730	23733199	23733865	2	odorant-binding protein 99c, putative [Source:VB Community Annotation]	general odorant-binding protein 99a
Chr1	LOC5574987	AAEL022196	TRP	glutamate receptor ionotropic, kainate 2	178	21.821	14.645	0.41131	0.20635	114	0	AaeL_AAEL002511, AAEL002511	90025362	90089939	8		glutamate receptor ionotropic, kainate 2
Chr1	LOC5569196	AAEL023625	UNK	uncharacterized LOC5569196	92	21.8	10.101	0.12581	0.3698	0	70	AaeL_AAEL007460, AAEL007460	46421993	46440677	3		uncharacterized LOC5569196
Chr1	LOC5578897	AAEL026458	PROT	aminopeptidase N	102	21.678	10.261	0.279	0.32784	80	0		290674474	290702264	5		aminopeptidase N
Chr1	LOC5566179	AAEL015077	DIV	DDB1- and CUL4-associated factor 6	69	21.668	12.614	0.37746	0.20861	0	41	AaeL_AAEL015077, AAEL015077	22978164	23035417	5	WD and tetratricopeptide repeat protein [Source:VB Community Annotation]	DDB1- and CUL4-associated factor 6
Chr1	LOC5574624	AAEL011268	DIV	protein D3	4	21.66	9.297	0.257	0.42543	4	0	AaeL_AAEL011268, AAEL011268	215433713	215450796	2	phosphatidylethanolamine-binding protein [Source:VB Community Annotation]	protein D3
Chr1	LOC5573318	AAEL010413	DIV	cyclin-dependent kinase 20	35	21.655	8.869	0.31356	0.22829	0	12	AaeL_AAEL010413, AAEL010413	268223657	268253974	4	Cak1 [Source:UniProtKB/TrEMBL;Acc:A0A1S4FQ70]	cyclin-dependent kinase 20
Chr1	LOC5578888	AAEL019465	DIV	neural Wiskott-Aldrich syndrome protein	36	21.64	10.339	0.25348	0.31572	0	9	AaeL_AAEL013892, AAEL013889, AAEL013892	72080570	72174873	11		neural Wiskott-Aldrich syndrome protein
Chr1	LOC5574747	AAEL019990	RRTT	high mobility group protein DSP1	31	21.605	10.076	0.41069	0.05936	0	7	AaeL_AAEL011380, AAEL011380, AAEL017077	23240802	23402219	8		high mobility group protein DSP1
Chr1	LOC5574979	AAEL002514	DIV	zinc finger protein 91	90	21.578	11.408	0.45138	0.19413	61	0	AaeL_AAEL002514, AAEL002514	90382906	90386164	4		zinc finger protein 91
Chr1	LOC5565705	AAEL014945	DIV	aprataxin-like protein	18	21.56	16.49	0.08073	0.41207	3	0	AaeL_AAEL014945, AAEL014945	213611425	213616543	5		aprataxin-like protein
Chr1	LOC5576290		TRP	organic cation transporter protein	12	21.56	7.417	0.12416	0.21265	0	6	AaeL_AAEL012444, AAEL012444	213042068	213094453	6
Chr1	LOC5572546	AAEL009869	MET	low-density lipoprotein receptor-related protein 2	639	21.497	8.61	0.24851	0.33562	0	564	AaeL_AAEL009869, AAEL009869	92424271	92579326	18	low-density lipoprotein receptor (ldl) [Source:VB Community Annotation]	low-density lipoprotein receptor-related protein 2
Chr1	LOC5577199	AAEL020631	UNK	uncharacterized LOC5577199	230	21.481	12.139	0.00076	0.42606	171	0	AaeL_AAEL013079, AAEL013079	281168905	281255143	9		uncharacterized LOC5577199
Chr1	LOC5575917	AAEL027424	TRP	ATP-binding cassette sub-family G member 5	205	21.435	8.982	0.12696	0.37901	84	0	AaeL_AAEL012170, AAEL011269, AAEL012170	215707794	215774030	6		ATP-binding cassette sub-family G member 5
Chr1	LOC5573611	AAEL026004	UNK	uncharacterized LOC5573611	25	21.345	13.022	0.22231	0.40615	19	0	AaeL_AAEL010616, AAEL010616	42351009	42358691	4		uncharacterized LOC5573611
Chr1	LOC5578997	AAEL003776	DIV	transmembrane protein 129	41	21.317	12.766	0.19175	0.41497	0	23	AaeL_AAEL003776, AAEL003776	45525241	45527005	2		transmembrane protein 129
Chr1	LOC5579242	AAEL021024	MIT	DNA polymerase subunit gamma-1, mitochondrial	95	21.29	12.826	0.44275	0.09406	83	0	AaeL_AAEL015671, AAEL015671	22865827	22880476	4		DNA polymerase subunit gamma-1, mitochondrial
Chr1	LOC5566180	AAEL020714	UNK	UNCHARACTERIZED	101	21.208	10.649	0.40503	0.10499	91	0		22942014	NA	NA	UNCHARACTERIZED	UNCHARACTERIZED
Chr1	LOC23687928	AAEL017508	MIT	mitochondrial dicarboxylate carrier	42	21.207	9.539	0	0.3702	12	0	AaeL_AAEL017508, AAEL017508	279310154	279332999	7		mitochondrial dicarboxylate carrier
Chr1	LOC5563715	AAEL003918	DIV	peripheral plasma membrane protein CASK	156	21.036	7.846	0.26737	0.24359	5	0	AaeL_AAEL003918, AAEL003918	250635580	251341856	13	calcium-dependent protein kinase [Source:VB Community Annotation]	peripheral plasma membrane protein CASK
Chr1	LOC5564004	AAEL025467	UNK	UNCHARACTERIZED	89	21.02	13.713	0.25781	0.37623	0	66		285839962	NA	NA	UNCHARACTERIZED
Chr1	LOC5574982	AAEL021554	UNK	uncharacterized LOC5574982	120	20.927	12.593	0.33809	0.30469	0	75	AaeL_AAEL002498, AAEL002498	90185350	90343107	15		uncharacterized LOC5574982
Chr1	LOC5578930	AAEL003771	RRTT	set1/Ash2 histone methyltransferase complex subunit ASH2	75	20.885	10.761	0.34313	0.26627	0	38		248363669	248377184	6	trithorax protein ash2 [Source:VB Community Annotation]	set1/Ash2 histone methyltransferase complex subunit ASH2
Chr1	LOC5575294	AAEL011753	UNK	uncharacterized LOC5575294	1	20.87	20.87	0	0.45522	0	0	R2D2	147407747	147421472	2		uncharacterized LOC5575294
Chr1	LOC5577411	AAEL003154	Detox	alcohol dehydrogenase [NADP(+)]	36	20.865	9.116	0.03851	0.40556	0	11	AaeL_AAEL003154, AAEL003154	192935088	192956445	7	aldo-keto reductase [Source:VB Community Annotation]	alcohol dehydrogenase [NADP(+)]
Chr1	LOC5576694	AAEL012717	TRP	echinoderm microtubule-associated protein-like CG42247	96	20.786	8.735	0.30727	0.28043	0	35	AaeL_AAEL012717, AAEL012717, AAEL014200	18479574	18678124	10	WD-repeat protein [Source:VB Community Annotation]	echinoderm microtubule-associated protein-like CG42247
Chr1	LOC5568916	AAEL019536	PROT	glutamyl aminopeptidase	83	20.776	9.652	0.17455	0.33682	0	53	AaeL_AAEL007201, AAEL007201, AAEL007204	267632855	267708910	13		glutamyl aminopeptidase
Chr1	LOC5577022	AAEL023386	DIV	zinc finger protein 708	39	20.745	12.416	0.26491	0.35017	0	32	AaeL_AAEL012938, AAEL012938	91491405	91512056	3		zinc finger protein 708
Chr1	LOC5566210	AAEL019983	DIV	serine-rich adhesin for platelets	116	20.743	8.539	0.05849	0.3192	0	46	AaeL_AAEL015101, AAEL007995, AAEL015101	283256278	284041105	12		serine-rich adhesin for platelets
Chr1	LOC5564702	AAEL020642	UNK	uncharacterized LOC5564702	41	20.723	9.542	0.39559	0.19476	12	0	AaeL_AAEL009711, AAEL009711, AAEL014574	22768979	22787704	4		uncharacterized LOC5564702
Chr1	LOC5576914	AAEL012865	RRTT	upstream activation factor subunit spp27	11	20.71	7.389	0.15839	0.31181	5	0	AaeL_AAEL012865, AAEL012865	222036714	222047513	2		upstream activation factor subunit spp27
Chr1	LOC5575196	AAEL019921	DIV	spastin	13	20.68	10.131	0.23071	0.41092	0	4	AaeL_AAEL000346, AAEL000346, AAEL013735	167964674	168147125	8		spastin
Chr1	LOC5576475	AAEL002917	UNK	uncharacterized LOC5576475	29	20.68	7.521	0.29942	0.36037	0	14	AaeL_AAEL003760, AAEL002917, AAEL003760	108242230	108258261	3		uncharacterized LOC5576475
Chr1	LOC5572551	AAEL009877	CYT/STR	amyloid protein-binding protein 2	101	20.645	9.064	0.28157	0.3199	0	75	AaeL_AAEL009877, AAEL009877	92024510	92079651	5	amyloid binding protein [Source:VB Community Annotation]	amyloid protein-binding protein 2
Chr1	LOC5570587	AAEL008397	Detox	probable glutathione peroxidase 2	27	20.645	11.094	0.28856	0.27988	0	12	AaeL_AAEL008397, AAEL008397, GPXH2, GPx	93505534	93531230	4	Glutathione peroxidase [Source:UniProtKB/TrEMBL;Acc:Q5K6H6]	probable glutathione peroxidase 2
Chr1	LOC5569562	AAEL025966	DIV	brefeldin A-inhibited guanine nucleotide-exchange protein 3	148	20.644	9.785	0.24833	0.35142	123	0	AaeL_AAEL007759, AAEL007759	71268976	71277808	8		brefeldin A-inhibited guanine nucleotide-exchange protein 3
Chr1	LOC110678898	AAEL021853	UNK	uncharacterized LOC110678898	8	20.61	10.608	0	0.435	0	0		160318533	160535247	4		uncharacterized LOC110678898
Chr1	LOC5576203	AAEL012398	UNK	uncharacterized LOC5576203	32	20.58	7.253	0.39147	0.40097	23	0	AaeL_AAEL012398, AAEL012398	284622366	284624049	4		uncharacterized LOC5576203
Chr1	LOC5579016	AAEL003781	PROT	zinc carboxypeptidase	80	20.568	11.167	0.22068	0.38335	68	0	AaeL_AAEL003781, AAEL003781	43952665	43954452	3	zinc carboxypeptidase [Source:VB Community Annotation]	zinc carboxypeptidase
Chr1	LOC5580189	AAEL002564	UNK	uncharacterized LOC5580189	18	20.56	11.367	0.47213	0.20592	5	0	AaeL_AAEL002564, AAEL002564	226652696	226653848	2		uncharacterized LOC5580189
Chr1	LOC5574754	AAEL029068	UNK	uncharacterized LOC5574754	70	20.54	11.549	0.21444	0.40045	0	28	AaeL_AAEL011403, AAEL011401, AAEL011403	75713585	75820428	16	NA	uncharacterized LOC5574754
Chr1	LOC5564259	AAEL022285	UNK	uncharacterized LOC5564259	29	20.525	8.118	0.37679	0.11942	0	0		15830825	15843881	4		uncharacterized LOC5564259
Chr1	LOC5571561	AAEL009153	UNK	uncharacterized LOC5571561	1	20.52	20.52	0	0.47476	0	1		112265128	112279158	3	M-type 9 protein, putative [Source:VB Community Annotation]	uncharacterized LOC5571561
Chr1	LOC5575947	AAEL019848	UNK	uncharacterized LOC5575947	496	20.48	7.026	0.32253	0.3736	0	0	AaeL_AAEL012396, AAEL012396	284664776	285212080	9		uncharacterized LOC5575947
Chr1	LOC5574059	AAEL010891	DIV	TM2 domain-containing protein CG11103	14	20.44	9.133	0.38928	0.16202	5	0	AaeL_AAEL010891, AAEL010891	217888153	217889204	2		TM2 domain-containing protein CG11103
Chr1	LOC5577653	AAEL003271	PROT	E3 ubiquitin-protein ligase FANCL	65	20.415	10.944	0.0017	0.4074	51	0	AaeL_AAEL003271, AAEL003271, AAEL801265	291005454	291025118	3		E3 ubiquitin-protein ligase FANCL
Chr1	LOC5572390	AAEL009779	DIV	protein FAM32A	21	20.395	9.838	0.08917	0.37981	15	0	AaeL_AAEL009779, AAEL009779	66976199	66976800	2	NBP2b protein, putative [Source:VB Community Annotation]	protein FAM32A
Chr1	LOC5579015	AAEL003809	TRP	facilitated trehalose transporter Tret1-2 homolog	85	20.37	12.368	0.3154	0.27243	63	0	AaeL_AAEL003809, AAEL003809	43986981	43989060	3	sugar transporter [Source:VB Community Annotation]	facilitated trehalose transporter Tret1-2 homolog
Chr1	LOC5567835	AAEL000983	DIV	AP-1 complex subunit sigma-2	72	20.345	8.628	0.37541	0.28104	1	0	AaeL_AAEL000983, AAEL000983	210194218	210234173	7	clathrin coat assembly protein ap19 [Source:VB Community Annotation]	AP-1 complex subunit sigma-2
Chr1	LOC5576151	AAEL012341	MET	lipase 3	26	20.34	12.337	0.35097	0.25946	21	0	AaeL_AAEL012341, AAEL012341	303341264	303403865	6	lysosomal acid lipase, putative [Source:VB Community Annotation]	lipase 3
Chr1	LOC5569203	AAEL007469	DIV	mitotic checkpoint protein BUB3	27	20.32	12.595	0.25869	0.39678	23	0	AaeL_AAEL007469, AAEL007469	46389707	46403688	2	mitotic checkpoint protein bub3 [Source:VB Community Annotation]	mitotic checkpoint protein BUB3
Chr1	LOC5578702	AAEL027002	DIV	guanine nucleotide-releasing factor 2	88	20.296	8.368	0.35934	0.24418	0	36	AaeL_AAEL013817, AAEL013817	35550020	35806089	22		guanine nucleotide-releasing factor 2
Chr1	LOC5580084	AAEL002165	DIV	putative hydroxypyruvate isomerase	21	20.285	15.187	0.04257	0.44147	0	13	AaeL_AAEL002165, AAEL002165	243248492	243258916	4	Putative hydroxypyruvate isomerase [Source:UniProtKB/TrEMBL;Acc:A0A1S4F0V8]	putative hydroxypyruvate isomerase
Chr1	LOC5568719	AAEL019506	UNK	uncharacterized LOC5568719	49	20.283	9.79	0.19068	0.30986	0	37	AaeL_AAEL007075, AAEL007075	211174758	211311380	2		uncharacterized LOC5568719
Chr1	LOC5578732	AAEL024616	DIV	serine/arginine repetitive matrix protein 2	24	20.27	12.51	0.42138	0.09386	15	0	AaeL_AAEL013843, AAEL013843	18129637	18131373	2		serine/arginine repetitive matrix protein 2
Chr1	LOC110673979	AAEL001085	MIT	mitochondrial intermembrane space import and assembly protein 40	31	20.215	7.322	0.34818	0.41859	31	0	AaeL_AAEL001085, AAEL001085	185219671	185221539	3		mitochondrial intermembrane space import and assembly protein 40
Chr1	LOC5568340	AAEL001089	RRTT	ribonuclease P protein subunit p14	31	20.215	7.322	0.34818	0.41859	8	0	AaeL_AAEL001089, AAEL001089	185219686	185221532	3		ribonuclease P protein subunit p14, tRNA maturation
Chr1	LOC5570598	AAEL023839	UNK	uncharacterized LOC5570598	101	20.212	8.674	0.24582	0.34899	0	34	AaeL_AAEL008399, AAEL008399, AAEL008400	94227192	94662073	14		uncharacterized LOC5570598
Chr1	LOC5568718	AAEL019505	UNK	uncharacterized LOC5568718	105	20.117	8.418	0.31157	0.2901	0	38	AaeL_AAEL007079, AAEL007079	210694122	211391218	9		uncharacterized LOC5568718
Chr1	LOC5580070	AAEL002160	DIV	obg-like ATPase 1	64	20.105	7.404	0.27418	0.25232	0	22	AaeL_AAEL002160, AAEL002160	102271303	102359494	6	GTP-binding protein [Source:VB Community Annotation]	obg-like ATPase 1
Chr1	LOC5574328	AAEL019424	DIV	protein lap4	154	20.067	8.441	0.23741	0.34805	0	59	AaeL_AAEL002340, AAEL002336, AAEL002340, AAEL002352	11625189	11927760	34		protein lap4
Chr1	LOC5568723	AAEL026589	RRTT	BTB/POZ domain-containing protein 7	38	20.05	9.031	0.2447	0.2925	0	33		211901749	211952858	3		BTB/POZ domain-containing protein 7
Chr1	LOC110674097	AAEL027763	UNK	uncharacterized LOC110674097	19	20.05	12.808	0.02309	0.48592	0	12		262807593	262821999	2		uncharacterized LOC110674097
Chr1	LOC5565181	AAEL004646	CYT/STR	actin	68	20.04	10.466	0.29073	0.33021	53	0	AaeL_AAEL004646, AAEL004646	306215228	306216475	2	actin [Source:VB Community Annotation]	actin
Chr1	LOC5574756		UNK	uncharacterized LOC5574756	9	20.04	6.382	0.35363	0.19153	0	0		75753342	75754258	2
Chr1	LOC5574626		DIV	protein D3	16	19.98	7.099	0.1211	0.4183	0	8	AaeL_AAEL011264, AAEL011264	215334458	215340972	3
Chr1	LOC110675318	AAEL021342	MET	V-type proton ATPase subunit d 1	39	19.935	10.399	0.35614	0.29073	10	0		73504102	73523184	3	V-type proton ATPase subunit [Source:UniProtKB/TrEMBL;Acc:Q1HQS1]	V-type proton ATPase subunit d 1
Chr1	LOC5564683	AAEL004388	Detox/ReDox	chorion peroxidase-like	63	19.917	8.624	0.00766	0.39233	0	48	AaeL_AAEL004388, AAEL004388, HPX8A	235830702	235842907	4	heme peroxidase [Source:VB Community Annotation]	chorion peroxidase-like
Chr1	LOC5580031	AAEL009647	MET	dehydrodolichyl diphosphate synthase complex subunit nus1	22	19.88	11.714	0.26009	0.34351	7	0	AaeL_AAEL015541, AAEL009647, AAEL015541	92856935	92861730	2		dehydrodolichyl diphosphate synthase complex subunit nus1
Chr1	LOC5567923	AAEL006365	PROT	anionic trypsin-1	28	19.88	8.83	0.11251	0.32531	25	0	AaeL_AAEL006365, AAEL006365	101044650	101045650	2	trypsin-alpha, putative [Source:VB Community Annotation]	anionic trypsin-1
Chr1	LOC5564186	AAEL026297	IMM	protein toll	85	19.824	12.443	0.12859	0.44549	73	0	AaeL_AAEL014337, AAEL007613, AAEL014337, AeToll1, TOLL1A, Toll1	42620486	42832974	6		protein toll
Chr1	LOC5574048	AAEL022113	UNK	uncharacterized LOC5574048	83	19.818	7.299	0.41851	0.22569	25	0	AaeL_AAEL010899, AAEL010899	218368427	218449551	9		uncharacterized LOC5574048
Chr1	LOC5569128	AAEL024053	DIV	activin receptor type-2A	75	19.815	10.425	0.22906	0.38736	36	0	AaeL_AAEL009652, AAEL009652	60761925	60789254	7		activin receptor type-2A
Chr1	LOC5580091	AAEL002141	PROT	neprilysin-2	39	19.805	12.964	0.1948	0.33348	36	0	AaeL_AAEL002141, AAEL002141	243377285	243380987	1	endothelin-converting enzyme [Source:VB Community Annotation]	neprilysin-2
Chr1	LOC5575651	AAEL022105	PROT	ubiquitin carboxyl-terminal hydrolase 34	337	19.776	9.055	0.21193	0.44372	0	266	AaeL_AAEL011975, AAEL011975, AAEL014266	285865635	285929035	18		ubiquitin carboxyl-terminal hydrolase 34
Chr1	LOC110674241	AAEL020542	DIV	peroxisome biogenesis factor 10	7	19.73	9.489	0.37944	0.32996	7	0	AaeL_AAEL008923, AAEL008923	65315932	65335835	4		peroxisome biogenesis factor 10
Chr1	LOC5576480	AAEL002892	DIV	serine/threonine-protein kinase D1	58	19.72	9.359	0.07993	0.39251	0	36	AaeL_AAEL002892, AAEL002892	108419066	108469787	12	protein kinase c, mu [Source:VB Community Annotation]	serine/threonine-protein kinase D1
Chr1	LOC5573319	AAEL010403	DIV	EH domain-containing protein 3	38	19.675	10.871	0.16543	0.33215	24	0	AaeL_AAEL010403, AAEL010403	268144828	268206435	4	past-1 [Source:VB Community Annotation]	EH domain-containing protein 3
Chr1	LOC5574978	AAEL002510	DIV	serine hydroxymethyltransferase, cytosolic	91	19.626	12.625	0.36445	0.30353	0	52	AaeL_AAEL002510, AAEL002510	90394257	90421721	7	serine hydroxymethyltransferase [Source:VB Community Annotation]	serine hydroxymethyltransferase, cytosolic
Chr1	LOC5566818	AAEL015265	UNK	UNCHARACTERIZED	72	19.592	13.198	0.45859	0.07863	62	0		22906305	NA	NA	UNCHARACTERIZED	UNCHARACTERIZED
Chr1	LOC5568915	AAEL007205	RRTT	GATA-binding factor C	62	19.56	9.939	0.32464	0.31031	24	0	AaeL_AAEL007205, AAEL007205	267122679	267184788	7	gata-binding factor-c (transcription factor gata-c) [Source:VB Community Annotation]	GATA-binding factor C
Chr1	LOC5567293	AAEL005943	DIV	serine/threonine-protein kinase stk11	57	19.53	6.454	0.27555	0.28554	12	0	AaeL_AAEL005943, AAEL005943	257058228	257093739	6	ser/thr kinase stk11 (lkb1) [Source:VB Community Annotation]	serine/threonine-protein kinase stk11
Chr1	LOC5567327	AAEL005992	DIV	disintegrin and metalloproteinase domain-containing protein 12	130	19.504	12.29	0.00383	0.47083	0	98	AaeL_AAEL005992, AAEL005992	278933974	278975023	4	adam (a disintegrin and metalloprotease) [Source:VB Community Annotation]	disintegrin and metalloproteinase domain-containing protein 12
Chr1	LOC5577501		UNK	uncharacterized LOC5577501	44	19.503	5.028	0.22508	0.36255	17	0	AaeL_AAEL003199, AAEL003191, AAEL003199	190518260	191351822	19
Chr1	LOC5568355	AAEL001061	Detox/ReDox	glutathione S-transferase 1	109	19.495	8.727	0.23633	0.24684	23	0	AaeL_AAEL001061, AAEL001061, GSTD1	299812634	299826451	5	glutathione S-transferase (GSTD1) [Source:VB Community Annotation]	glutathione S-transferase 1
Chr1	LOC23687580	AAEL017160	SIGT	probable G-protein coupled receptor Mth-like 1	52	19.493	8.369	0.3441	0.19558	12	0	AaeL_AAEL017160, AAEL017160, GPRMTH9	237710648	237819591	9	GPCR Methuselah Family [Source:VB Community Annotation]	probable G-protein coupled receptor Mth-like 1
Chr1	LOC23687674	AAEL025969	UNK	uncharacterized LOC23687674	111	19.493	9.249	0.16173	0.34353	0	60	AaeL_AAEL017254, AAEL012714, AAEL017254	93460371	93487394	4		uncharacterized LOC23687674
Chr1	LOC5567107	AAEL020998	CYT/STR	tetraspanin-13	99	19.49	9.62	0.36465	0.22863	0	8	AaeL_AAEL005835, AAEL005835	22719954	22753920	6		tetraspanin-13
Chr1	LOC5576199	AAEL012387	UNK	uncharacterized LOC5576199	18	19.45	6.393	0.44661	0.36583	0	8	AaeL_AAEL012387, AAEL012387	284526535	284538837	3		uncharacterized LOC5576199
Chr1	LOC5578291	AAEL013608	MET	UDP-N-acetylglucosamine transporter	24	19.42	9.591	0.19263	0.40502	12	0	AaeL_AAEL013608, AAEL013608	68641823	68665352	3	sugar transporter [Source:VB Community Annotation]	UDP-N-acetylglucosamine transporter
Chr1	LOC5576289	AAEL012443	TRP	organic cation transporter protein	55	19.413	11.075	0.23575	0.4227	0	46	AaeL_AAEL012443, AAEL012443	213215989	213222475	1	sugar transporter [Source:VB Community Annotation]	organic cation transporter protein
Chr1	LOC5570698		MET	head-specific guanylate cyclase	17	19.34	5.168	0.31768	0.43974	0	6	AaeL_AAEL001457, AAEL001457	111822053	111832719	6
Chr1	LOC5563708	AAEL003912	TRP	trafficking protein particle complex subunit 6B	8	19.33	17.352	0.03364	0.48026	0	4	AaeL_AAEL003912, AAEL003912	250506963	250507759	3	trafficking protein particle complex subunit 6b [Source:VB Community Annotation]	trafficking protein particle complex subunit 6B
Chr1	LOC5578710	AAEL013823	DIV	calcium/calmodulin-dependent protein kinase type II alpha chain	23	19.325	9.33	0.29748	0.26327	0	5	AaeL_AAEL013823, AAEL013823, CaMKII	26348578	26598281	5	calcium/calmodulin dependent protein kinase ii [Source:VB Community Annotation]	calcium/calmodulin-dependent protein kinase type II alpha chain
Chr1	LOC5565239	AAEL014761	UNK	uncharacterized LOC5565239	56	19.28	8.216	0.18369	0.3709	0	34		211969269	212006234	3		uncharacterized LOC5565239
Chr1	LOC110681528	AAEL026218	UNK	uncharacterized LOC110681528	68	19.278	10.793	0.16536	0.38958	55	0		215748007	215760056	2		uncharacterized LOC110681528
Chr1	LOC5575648	AAEL014265	DIV	proline-, glutamic acid- and leucine-rich protein 1	70	19.257	8.299	0.24448	0.42045	0	55	AaeL_AAEL014265, AAEL014265	285798957	285813114	4		proline-, glutamic acid- and leucine-rich protein 1
Chr1	LOC5573040	AAEL010214	DIV	coiled-coil domain-containing protein 151	49	19.243	14.134	0.13891	0.41097	41	0	AaeL_AAEL010214, AAEL010214	43265718	43274670	4		coiled-coil domain-containing protein 151
Chr1	LOC5574611	AAEL029015	UNK	uncharacterized LOC5574611	137	19.216	8.045	0.34785	0.27877	0	19	AaeL_AAEL011252, AAEL009633, AAEL011252	223319498	223352947	4		uncharacterized LOC5574611
Chr1	LOC5578886	AAEL013887	DIV	DDB1- and CUL4-associated factor 10 homolog	20	19.175	10.132	0.404	0.26389	5	0	AaeL_AAEL013887, AAEL013887	71946717	72065290	7		DDB1- and CUL4-associated factor 10 homolog
Chr1	LOC5577042	AAEL012964	UNK	uncharacterized LOC5577042	21	19.125	11.848	0.34359	0.28489	7	0	AaeL_AAEL012964, AAEL012964	23041186	23074483	9		uncharacterized LOC5577042
Chr1	LOC5567097	AAEL005839	MET	uridine phosphorylase 1	58	19.107	8.931	0.38249	0.17231	0	13	AaeL_AAEL005839, AAEL005839	22582792	22691994	9	uridine phosphorylase [Source:VB Community Annotation]	uridine phosphorylase 1
Chr1	LOC5573410	AAEL002078	DIV	RING finger protein 141	41	19.097	12.68	0.18395	0.46317	27	0	AaeL_AAEL002078, AAEL002078	58306013	58310880	2		RING finger protein 141
Chr1	LOC5578517	AAEL013724	UNK	uncharacterized LOC5578517	67	19.097	10.896	0.31965	0.33202	0	56	AaeL_AAEL013726, AAEL013724, AAEL013726	220037348	220103618	6		uncharacterized LOC5578517
Chr1	LOC5576864	AAEL012845	MIT	mitochondrial import inner membrane translocase subunit TIM44	41	19.093	13.079	0.4601	0.08379	29	0	AaeL_AAEL012845, AAEL012845	94053874	94055905	3	Mitochondrial import inner membrane translocase subunit TIM44 [Source:UniProtKB/TrEMBL;Acc:Q16KX3]	mitochondrial import inner membrane translocase subunit TIM44
Chr1	LOC5570596	AAEL022775	PROT	serine protease 42	54	19.093	11.628	0.42646	0.09612	0	7		94036357	94073723	4		serine protease 42
Chr1	LOC5569240	AAEL024535	SIGT	cadherin-23	113	19.078	8.83	0.336	0.13011	0	50	AaeL_AAEL007478, AAEL007478, AAEL007488	216962468	217122738	22		cadherin-23
Chr1	LOC5567924	AAEL006368	PROT	anionic trypsin-1	18	19.06	9.084	0.03382	0.39316	14	0	AaeL_AAEL006368, AAEL006368	101003249	101004281	2	trypsin-beta, putative [Source:VB Community Annotation]	anionic trypsin-1
Chr1	LOC5570295	AAEL008232	TRP	facilitated trehalose transporter Tret1	67	19.058	11.283	0.20354	0.39815	0	42	AaeL_AAEL003808, AAEL003808	44024978	44114354	5	sugar transporter [Source:VB Community Annotation]	facilitated trehalose transporter Tret1
Chr1	LOC5575967	AAEL012217	PROT	aminopeptidase N	114	19.038	9.5	0.32581	0.39328	0	88	AaeL_AAEL012217, AAEL012217	15171782	15214339	6	protease m1 zinc metalloprotease [Source:VB Community Annotation]	aminopeptidase N
Chr1	LOC5577633	AAEL003283	UNK	uncharacterized LOC5577633	70	19.035	8.8	0.08824	0.36804	36	0	AaeL_AAEL003283, AAEL003283	291946610	292304576	14	bitesize isoform [Source:VB Community Annotation]	uncharacterized LOC5577633
Chr1	LOC5569692	AAEL019727	UNK	uncharacterized LOC5569692	24	19	10.337	0.06524	0.41432	7	0	AaeL_AAEL007834, AAEL007834	290196905	290230918	7		uncharacterized LOC5569692
Chr1	LOC5567507	AAEL006120	SIGT	G protein-coupled receptor kinase 2	17	18.98	9.891	0.02574	0.40034	0	7	AaeL_AAEL006120, AAEL006110, AAEL006120	265532637	265886322	15		G protein-coupled receptor kinase 2
Chr1	LOC5571569	AAEL009158	DIV	probable protein disulfide-isomerase ER-60	11	18.97	13.056	0.3989	0.26756	0	7	AaeL_AAEL009158, AAEL009158	112386445	112387566	2		probable protein disulfide-isomerase ER-60
Chr1	LOC5573320	AAEL010408	TRP	gamma-aminobutyric acid type B receptor subunit 2	64	18.962	9.075	0.20623	0.37896	64	0	AaeL_AAEL010408, AAEL010408, GPRGBB2	268278148	268388277	14	GPCR GABA B Family [Source:VB Community Annotation]	gamma-aminobutyric acid type B receptor subunit 2
Chr1	LOC5575869	AAEL012140	MET	tRNA-dihydrouridine(20) synthase [NAD(P)+]-like	34	18.95	9.231	0.06869	0.41524	0	9	AaeL_AAEL012140, AAEL012140	142346016	142362728	5	tRNA-dihydrouridine synthase [Source:VB Community Annotation]	tRNA-dihydrouridine(20) synthase [NAD(P)+]-like
Chr1	LOC5576683	AAEL012712	DIV	clotting factor B	37	18.94	9.865	0.22016	0.29012	12	0	AaeL_AAEL012712, AAEL012712, CLIPC13	93040352	93054172	3	Clip-Domain Serine Protease family C. [Source:VB Community Annotation]	clotting factor B
Chr1	LOC5575006	AAEL026448	MET	putative fatty acyl-CoA reductase CG5065	45	18.937	10.012	0.39601	0.22827	45	0		90441307	90470671	6		putative fatty acyl-CoA reductase CG5065
Chr1	LOC5569559	AAEL015180	MET	sn1-specific diacylglycerol lipase alpha	262	18.908	8.768	0.30704	0.37932	262	0	AaeL_AAEL007743, AAEL007743, AAEL007756	71323638	71667428	14	smooth muscle caldesmon, putative [Source:VB Community Annotation]	sn1-specific diacylglycerol lipase alpha
Chr1	LOC5577632	AAEL019575	DIV	growth/differentiation factor 8	89	18.878	8.638	0.10699	0.36288	5	0	AaeL_AAEL003224, AAEL003224	292282258	292309951	3		growth/differentiation factor 8
Chr1	LOC5574617	AAEL011253	SIGT	rho GTPase-activating protein 100F	220	18.878	7.433	0.26352	0.2954	18	0	AaeL_AAEL011253, AAEL011253	223189249	223483290	15	rho-GTPase-activating protein [Source:VB Community Annotation]	rho GTPase-activating protein 100F
Chr1	LOC5571310	AAEL008943	RRTT	trichohyalin	22	18.865	13.504	0.35635	0.27373	0	18	AaeL_AAEL008943, AAEL008943	81036267	81046732	2	chromatin assembly factor 1, p180-subunit, putative [Source:VB Community Annotation]	trichohyalin
Chr1	LOC5572724	AAEL010003	RRTT	pre-mRNA-splicing factor SPF27	18	18.86	7.092	0	0.31211	8	0	AaeL_AAEL010003, AAEL010003	193263724	193264967	2	splicesome protein [Source:VB Community Annotation]	pre-mRNA-splicing factor SPF27
Chr1	LOC5579206	AAEL019700	DIV	protein phosphatase PP2A 55 kDa regulatory subunit	38	18.845	9.378	0.28524	0.39601	7	0	AaeL_AAEL014042, AAEL014042	220216054	220394678	11		protein phosphatase PP2A 55 kDa regulatory subunit
Chr1	LOC5576484	AAEL002891	MET	N-alpha-acetyltransferase 40	25	18.845	7.194	0.22255	0.3499	0	6	AaeL_AAEL002891, AAEL002891	108680455	108681847	3		N-alpha-acetyltransferase 40
Chr1	LOC5567926	AAEL006384	PROT	transmembrane protease serine 11D	36	18.8	11.816	0.13527	0.45515	0	28	AaeL_AAEL015528, AAEL015528	100985220	100986256	2	trypsin, putative [Source:VB Community Annotation]	transmembrane protease serine 11D
Chr1	LOC5580055	AAEL022806	DIV	leucine-rich repeat flightless-interacting protein 2	33	18.775	7.538	0.15278	0.2901	0	13	AaeL_AAEL002166, AAEL002166	102067109	102224222	12		leucine-rich repeat flightless-interacting protein 2
Chr1	LOC5572395	AAEL026010	SIGT	rapamycin-insensitive companion of mTOR	150	18.743	8.332	0.20787	0.27968	0	106	AaeL_AAEL009775, AAEL009775	66871202	66962271	9		rapamycin-insensitive companion of mTOR
Chr1	LOC5578929	AAEL003754	DIV	catenin alpha	115	18.737	9.466	0.25597	0.34125	0	58		248384203	248408391	11	actin binding [Source:VB Community Annotation]	catenin alpha
Chr1	LOC5578720	AAEL023958	TRP	probable multidrug resistance-associated protein lethal(2)03659	173	18.703	8.153	0.21303	0.40537	96	0	AaeL_AAEL013834, AAEL013834, AAEL015067, AAEL015290	284737104	284863028	13		probable multidrug resistance-associated protein lethal(2)03659
Chr1	LOC5577699	AAEL026734	DIV	cilia- and flagella-associated protein 36	42	18.697	8.169	0.03359	0.36864	20	0	AaeL_AAEL013337, AAEL013337	192775162	192796286	4		cilia- and flagella-associated protein 36
Chr1	LOC5572023	AAEL000219	DIV	glyoxalase domain-containing protein 4	51	18.667	8.909	0.32804	0.27807	23	0	AaeL_AAEL000219, AAEL000219	6592041	6593668	3	lactoylglutathione lyase [Source:VB Community Annotation]	glyoxalase domain-containing protein 4
Chr1	LOC5573322	AAEL010401	TRP	protein dispatched	59	18.667	7.192	0.37473	0.32839	0	43	AaeL_AAEL010401, AAEL010401	268404308	268434104	10	protein dispatched (segment polarity protein) [Source:VB Community Annotation]	protein dispatched
Chr1	LOC5565144		DIV	condensin complex subunit 1	46	18.663	7.521	0.1556	0.31964	0	12	AaeL_AAEL004634, AAEL004634	301867862	301896201	5
Chr1	LOC5567112	AAEL005826	UNK	uncharacterized LOC5567112	99	18.658	9.168	0.41771	0.18105	76	0	AaeL_AAEL005826, AAEL005826	22522508	22535346	3	E3 ubiquitin-protein ligase [Source:UniProtKB/TrEMBL;Acc:A0A1S4FBP6]	uncharacterized LOC5567112
Chr1	LOC5578387	AAEL011728	MET	mannosyl-oligosaccharide alpha-1,2-mannosidase IA	147	18.615	7.794	0.30389	0.382	0	23	AaeL_AAEL013678, AAEL011720, AAEL013678, AAEL014721	23604464	23821489	9		mannosyl-oligosaccharide alpha-1,2-mannosidase IA
Chr1	LOC5566638	AAEL005504	MIT	putative transferase CAF17, mitochondrial	21	18.6	5.994	0.0152	0.26649	14	0	AaeL_AAEL005504, AAEL005504	150452315	150478693	4		putative transferase CAF17, mitochondrial
Chr1	LOC5572544	AAEL009878	DIV	protein virilizer	116	18.562	10.262	0.23958	0.32608	0	94	AaeL_AAEL009878, AAEL009878	92677175	92695174	4		protein virilizer
Chr1	LOC110678062	AAEL027869	UNK	uncharacterized LOC110678062	29	18.55	11.949	0.25575	0.4366	17	0	AaeL_AAEL010614, AAEL010614	42349337	42350072	2		uncharacterized LOC110678062
Chr1	LOC5570528	AAEL001427	DIV	hydroxysteroid dehydrogenase-like protein 2	48	18.537	7.78	0.23458	0.28882	0	36	AaeL_AAEL001427, AAEL001427	28810722	28811952	4	short-chain dehydrogenase [Source:VB Community Annotation]	hydroxysteroid dehydrogenase-like protein 2
Chr1	LOC5568351	AAEL001095	UNK	uncharacterized LOC5568351	80	18.536	10.011	0.20426	0.31927	59	0	AaeL_AAEL001095, AAEL001095	300003281	300005031	3		uncharacterized LOC5568351
Chr1	LOC5576284	AAEL012442	RRTT	general transcription factor 3C polypeptide 1	103	18.532	8.751	0.01582	0.38059	0	50	AaeL_AAEL012442, AAEL012442	213388476	213441953	9		general transcription factor 3C polypeptide 1
Chr1	LOC23687986	AAEL017566	RRTT	DNA ligase 1	62	18.517	9.55	0.36601	0.29538	0	36	AaeL_AAEL017566, AAEL017566	73776887	73780502	4		DNA ligase 1
Chr1	LOC5566413	AAEL015156	UNK	uncharacterized LOC5566413	48	18.487	7.334	0.25227	0.26029	0	24	AaeL_AAEL015156, AAEL015156	265007230	265032638	3		uncharacterized LOC5566413
Chr1	LOC5569924	AAEL008024	UNK	uncharacterized LOC5569924	64	18.468	12.872	0.23733	0.39466	0	55	AaeL_AAEL008024, AAEL008024	75063235	75218481	7		uncharacterized LOC5569924
Chr1	LOC5569753	AAEL026440	DIV	branched-chain-amino-acid aminotransferase, cytosolic	18	18.39	8.293	0.16216	0.36959	0	1	AaeL_AAEL007909, AAEL007909	63466198	63482637	6		branched-chain-amino-acid aminotransferase, cytosolic
Chr1	LOC5574974	AAEL002502	RRTT	dnaJ homolog subfamily C member 16	53	18.37	10.948	0.35993	0.30379	17	0	AaeL_AAEL002502, AAEL002502	90513073	90528743	6		dnaJ homolog subfamily C member 16
Chr1	LOC5574976	AAEL002501	DIV	thioredoxin domain-containing protein 5 homolog	50	18.363	14.102	0.29974	0.34488	21	0	AaeL_AAEL002501, AAEL002501	90489723	90502772	3	protein disulfide isomerase [Source:VB Community Annotation]	thioredoxin domain-containing protein 5 homolog
Chr1	LOC5569921		DIV	cytoplasmic FMR1-interacting protein	2	18.35	11.27	0.05418	0.42667	1	0	AaeL_AAEL008021, AAEL008021	74254867	74326323	10
Chr1	LOC5568898	AAEL007211	DIV	TBC1 domain family member 5	78	18.333	9.276	0.16289	0.31362	29	0	AaeL_AAEL007211, AAEL007211	267924115	267959369	7		TBC1 domain family member 5
Chr1	LOC5571381	AAEL025929	Detox/ReDox	glutathione S-transferase theta-1	7	18.32	14.651	0.23046	0.42807	0	7	AaeL_AAEL009020, AAEL009020, GSTT3	29358186	29359140	2		glutathione S-transferase theta-1
Chr1	LOC5576684	AAEL012713	IMM	serine protease Hayan	22	18.32	8.379	0.2739	0.28617	0	20	AaeL_AAEL012713, AAEL012713, CLIPC16	92986613	92988174	2	Clip-Domain Serine Protease family C. [Source:VB Community Annotation]	serine protease Hayan
Chr1	LOC5569414	AAEL019520	UNK	uncharacterized LOC5569414	6	18.29	11.96	0.24656	0.43266	0	1	AaeL_AAEL007616, AAEL007616	42402836	42403586	2		uncharacterized LOC5569414
Chr1	LOC5564409	AAEL020477	DIV	pheromone-processing carboxypeptidase KEX1	54	18.257	8.256	0.13221	0.3452	0	13	AaeL_AAEL004230, AAEL004230	104995067	105038095	6		pheromone-processing carboxypeptidase KEX1
Chr1	LOC5574121	AAEL010924	DIV	calcium-activated chloride channel regulator 2	78	18.25	8.818	0.25718	0.32387	0	70	AaeL_AAEL010924, AAEL010924	231286232	231337745	3	ca-activated cl channel protein [Source:VB Community Annotation]	calcium-activated chloride channel regulator 2
Chr1	LOC5569564	AAEL025134	TRP	chloride intracellular channel exc-4	20	18.195	8.893	0.31512	0.34905	0	6	AaeL_AAEL007761, AAEL007761	71687743	71842603	8		chloride intracellular channel exc-4
Chr1	LOC5575968	AAEL022631	UNK	uncharacterized LOC5575968	56	18.177	6.579	0.17064	0.35315	21	0	AaeL_AAEL012215, AAEL012215	15251627	15290601	5		uncharacterized LOC5575968
Chr1	LOC5564408	AAEL004243	UNK	uncharacterized protein YdcI	111	18.177	8.315	0.11059	0.42371	72	0	AaeL_AAEL004243, AAEL004243	104562277	104583302	5	S1 RNA binding domain protein, putative [Source:VB Community Annotation]	uncharacterized protein YdcI
Chr1	LOC5570397	AAEL010711	TRP	ephrin type-B receptor 5	105	18.153	6.203	0.26847	0.32521	0	58	AaeL_AAEL008301, AAEL008301, AAEL010711, AAEL017107	19890298	20273873	15	eph receptor tyrosine kinase [Source:VB Community Annotation]	ephrin type-B receptor 5
Chr1	LOC5572024	AAEL000231	DIV	probable cytosolic oligopeptidase A	70	18.147	6.829	0.29068	0.23111	0	48	AaeL_AAEL000231, AAEL000231	6560713	6576286	3	oligopeptidase [Source:VB Community Annotation]	probable cytosolic oligopeptidase A
Chr1	LOC5564209	AAEL014361	MET	fatty-acid amide hydrolase 2	70	18.137	7.407	0.10917	0.35912	0	41	AaeL_AAEL014361, AAEL009925, AAEL014361	307721231	307771695	5	amidase [Source:VB Community Annotation]	fatty-acid amide hydrolase 2
Chr1	LOC5566507	AAEL023365	MET	2-(3-amino-3-carboxypropyl)histidine synthase subunit 2	25	18.115	10.264	0.27345	0.37916	0	21	AaeL_AAEL005436, AAEL005436	79033181	79034819	2		2-(3-amino-3-carboxypropyl)histidine synthase subunit 2
Chr1	LOC5579467	AAEL023603	RRTT	histone H2A.V	28	18.1	11.419	0.25534	0.44263	0	1	AaeL_AAEL007609, AAEL007609	42916121	42930458	4		histone H2A.V
Chr1	LOC5564393	AAEL027036	RNA_PROC	pre-mRNA-processing factor 17	62	18.085	8.321	0.04677	0.41587	58	0	AaeL_AAEL004232, AAEL004232	105177888	105181675	4		pre-mRNA-processing factor 17
Chr1	LOC5573724	AAEL022743	DIV	G1/S-specific cyclin-D2	58	18.033	8.36	0.33203	0.26525	6	0	AaeL_AAEL010708, AAEL010708	27539116	27719216	7		G1/S-specific cyclin-D2
Chr1	LOC5571213	AAEL008909	UNK	uncharacterized LOC5571213	27	18.015	9.164	0.21041	0.41387	0	13	AaeL_AAEL008909, AAEL008909	77795956	77981709	5		uncharacterized LOC5571213
Chr1	LOC5579359	AAEL021367	DIV	PAX-interacting protein 1	29	18.005	7.718	0.1034	0.4179	0	19	AaeL_AAEL015534, AAEL015534	95807661	95939630	4		PAX-interacting protein 1
Chr1	LOC5572545	AAEL009871	TRP	protein xmas-2	108	17.992	8.396	0.43102	0.27442	0	107	AaeL_AAEL009871, AAEL009871	91868244	91879271	3	80 kda MCM3-associated protein [Source:VB Community Annotation]	protein xmas-2
Chr1	LOC5576294	AAEL012437	RRTT	general transcriptional corepressor trfA	81	17.97	9.234	0.20266	0.28667	30	0	AaeL_AAEL012437, AAEL012437, AAEL012441	212918648	212993075	9		general transcriptional corepressor trfA
Chr1	LOC5563723	AAEL003913	MIT	methionine--tRNA ligase, mitochondrial	75	17.942	7.087	0.37929	0.15843	51	0	AaeL_AAEL003913, AAEL003913	250468699	250471508	4	methionine-tRNA synthetase [Source:VB Community Annotation]	methionine--tRNA ligase, mitochondrial
Chr1	LOC5569558	AAEL007757	UNK	uncharacterized LOC5569558	69	17.94	9.518	0.27779	0.40631	0	54	AaeL_AAEL007757, AAEL007757	71649679	71651287	2		uncharacterized LOC5569558
Chr1	LOC5573038	AAEL025993	MET	dihydropyrimidine dehydrogenase [NADP(+)]	102	17.925	11.448	0.09586	0.4226	0	65	AaeL_AAEL014199, AAEL014199	43379048	43403263	6		dihydropyrimidine dehydrogenase [NADP(+)]
Chr1	LOC5571315	AAEL008938	DIV	polymerase delta-interacting protein 3	45	17.917	9.45	0.36649	0.36453	12	0	AaeL_AAEL008938, AAEL008938	80929133	80941321	4		polymerase delta-interacting protein 3
Chr1	LOC5578931	AAEL003755	DIV	bolA-like protein DDB_G0274169	15	17.91	12.577	0.3377	0.34042	13	0		248356272	248363754	3	BolA protein, putative [Source:VB Community Annotation]	bolA-like protein DDB_G0274169
Chr1	LOC5576567	AAEL025717	UNK	uncharacterized LOC5576567	24	17.895	11.561	0.02981	0.45411	0	0	AaeL_AAEL012622, AAEL012622	279055321	279302561	15		uncharacterized LOC5576567
Chr1	LOC5564376	AAEL014408	DIV	M-phase inducer phosphatase	42	17.89	8.576	0.14115	0.33609	18	0	AaeL_AAEL014408, AAEL014408	212883716	212891590	3	m-phase inducer phosphatase(cdc25) [Source:VB Community Annotation]	M-phase inducer phosphatase
Chr1	LOC5579014	AAEL003810	TRP	facilitated trehalose transporter Tret1	81	17.884	8.834	0.36693	0.27605	0	67	AaeL_AAEL003810, AAEL003810	44008530	44010302	2	sugar transporter [Source:VB Community Annotation]	facilitated trehalose transporter Tret1
Chr1	LOC5577063	AAEL003100	UNK	uncharacterized LOC5577063	32	17.88	6.912	0.13596	0.37637	0	20	AaeL_AAEL003100, AAEL003100	214891275	214893954	4		uncharacterized LOC5577063
Chr1	LOC5576842		DIV	RPII140-upstream gene protein	6	17.86	5.752	0.05964	0.25873	5	0	AaeL_AAEL012820, AAEL012820	242590985	242601226	4
Chr1	LOC5571311	AAEL008944	DIV	centriolar coiled-coil protein of 110 kDa	7	17.84	14.933	0.41644	0.24635	7	0	AaeL_AAEL008944, AAEL008944	81032733	81036334	4		centriolar coiled-coil protein of 110 kDa
Chr1	LOC5578932	AAEL003749	RRTT	transcription elongation factor 1 homolog	15	17.82	12.825	0.3272	0.37592	0	2		248355527	248356256	2	Transcription elongation factor 1 homolog [Source:UniProtKB/TrEMBL;Acc:Q0IFZ5]	transcription elongation factor 1 homolog
Chr1	LOC5569242	AAEL021555	TRP	synaptic vesicle glycoprotein 2A	92	17.816	6.269	0.05485	0.3127	0	14	AaeL_AAEL007489, AAEL007489	217146148	217304901	11		synaptic vesicle glycoprotein 2A
Chr1	LOC23687923	AAEL017503	DIV	presenilin homolog	51	17.803	8.382	0.2493	0.40311	22	0	AaeL_AAEL017503, AAEL017503	285813321	285829602	7		presenilin homolog
Chr1	LOC5575639	AAEL026043	TRP	5-hydroxytryptamine receptor 2B	32	17.795	7.597	0.3894	0.26468	0	18	AaeL_AAEL011970, AAEL002894, AAEL011970, GPRADS1_1, GPRADS1_2	108809705	108938070	9		5-hydroxytryptamine receptor 2B
Chr1	LOC5578731	AAEL013841	DIV	paraplegin	116	17.778	7.346	0.41711	0.17664	0	107	AaeL_AAEL013841, AAEL013841	18145462	18175406	3	paraplegin [Source:VB Community Annotation]	paraplegin
Chr1	LOC5574980	AAEL002508	PROT	26S proteasome regulatory subunit 6A-B	35	17.74	13.32	0.36283	0.32206	0	20	AaeL_AAEL002508, AAEL002508	90362352	90375084	2	26S protease regulatory subunit 6a [Source:UniProtKB/TrEMBL;Acc:Q17HZ7]	26S proteasome regulatory subunit 6A-B
Chr1	LOC110674153	AAEL023321	TRP	heat shock protein 70 A1-like	56	17.74	8.585	0.02689	0.40147	47	0	Hsp70Cb	280191649	280194003	2		heat shock protein 70 A1-like
Chr1	LOC5576066	AAEL020095	DIV	anoctamin-5	51	17.727	6.551	0.33292	0.26961	33	0	AaeL_AAEL012293, AAEL012293, AAEL012803	59405066	59531372	11		anoctamin-5
Chr1	LOC5580168	AAEL002565	DIV	twitchin	602	17.681	10.595	0.26266	0.26405	399	0	AaeL_AAEL002565, AAEL002558, AAEL002565	227411157	227506309	29	titin [Source:VB Community Annotation]	twitchin
Chr1	LOC5569919	AAEL025214	Detox/ReDox	CYP4c3	58	17.673	10.439	0.44796	0.1417	0	41	AaeL_AAEL008023, AAEL008023, CYP4C52	74459415	74471658	4		cytochrome P450 4c3
Chr1	LOC5566775	AAEL005638	RRTT	60S ribosomal protein L7	22	17.665	9.08	0.02293	0.42555	0	18	AaeL_AAEL005638, AAEL005638	47112043	47113045	1		60S ribosomal protein L7
Chr1	LOC5566178	AAEL015079	TRP	ionotropic glutamate receptor activity	47	17.643	12.765	0.46958	0.13218	40	0		22976819	NA	NA	ionotropic glutamate receptor activity	ionotropic glutamate receptor activity
Chr1	LOC5576286	AAEL012440	TRP	ileal sodium/bile acid cotransporter	47	17.607	11.173	0.08908	0.4302	18	0	AaeL_AAEL012440, AAEL012440	213310413	213340554	3	sodium-bile acid cotransporter [Source:VB Community Annotation]	ileal sodium/bile acid cotransporter
Chr1	LOC5568363	AAEL001077	PROT	serine protease easter	87	17.594	7.869	0.2995	0.31018	0	73	AaeL_AAEL001077, AAEL001077, CLIPB45	299609329	299611588	4	Clip-Domain Serine Protease family B. Protease homologue. [Source:VB Community Annotation]	serine protease easter
Chr1	LOC5580178	AAEL027912	TRP	sodium-coupled monocarboxylate transporter 1	27	17.585	8.934	0.37766	0.27566	25	0	AaeL_AAEL002576, AAEL002576	227062527	227142782	4		sodium-coupled monocarboxylate transporter 1
Chr1	LOC5568352	AAEL001074	SIGT	cadherin-89D	231	17.569	9.308	0.24288	0.33415	0	114	AaeL_AAEL001074, AAEL001074	299867405	300050300	10	cadherin [Source:VB Community Annotation]	cadherin-89D
Chr1	LOC5569249	AAEL020508	DIV	protein lava lamp	289	17.529	7.336	0.42139	0.18535	0	276	AaeL_AAEL007506, AAEL007506	27302892	27375119	6		protein lava lamp
Chr1	LOC5577403	AAEL003165	DIV	low molecular weight phosphotyrosine protein phosphatase 1	8	17.52	11.986	0.00669	0.46025	5	0	AaeL_AAEL003165, AAEL003165	194086178	194086943	2	low molecular weight protein-tyrosine-phosphatase [Source:VB Community Annotation]	low molecular weight phosphotyrosine protein phosphatase 1
Chr1	LOC5580124	AAEL019967	DIV	zinc finger protein 431	36	17.51	7.317	0.40147	0.26818	15	0		99031815	99040611	6		zinc finger protein 431
Chr1	LOC5574981	AAEL002531	DIV	zinc finger protein 62	49	17.497	13.135	0.35691	0.29583	41	0	AaeL_AAEL002531, AAEL002531	90352013	90354411	2		zinc finger protein 62
Chr1	LOC5572169	AAEL009579	RNA_PROC	probable U3 small nucleolar RNA-associated protein 11	10	17.49	12.671	0.21564	0.29673	5	0	AaeL_AAEL009579, AAEL009579	213992102	213993632	2	NBP2b protein, putative [Source:VB Community Annotation]	probable U3 small nucleolar RNA-associated protein 11
Chr1	LOC5564405		Detox/ReDox	glutathione S-transferase theta-1	2	17.48	11.435	0.48362	0.37718	0	0	AaeL_AAEL004229, AAEL004229, GSTT4	105472662	105489052	2
Chr1	LOC5569405	AAEL021909	UNK	uncharacterized LOC5569405	38	17.465	8.581	0.03493	0.38106	0	0		42339525	42340518	2		uncharacterized LOC5569405
Chr1	LOC5580194	AAEL002539	DIV	plastin-1	110	17.457	8.651	0.25098	0.25699	29	0	AaeL_AAEL002539, AAEL002539	226259364	226467135	7	fimbrin/plastin [Source:VB Community Annotation]	plastin-1
Chr1	LOC5577397	AAEL003170	MIT	translation initiation factor IF-2, mitochondrial	55	17.413	8.912	0.26854	0.37364	40	0	AaeL_AAEL003170, AAEL003170	275790240	275793140	4	mitochondrial translational initiation factor [Source:VB Community Annotation]	translation initiation factor IF-2, mitochondrial
Chr1	LOC5572383	AAEL009772	TRP	probable nuclear transport factor 2	19	17.41	6.712	0.25488	0.2142	0	4	AaeL_AAEL009772, AAEL009772	67576987	67605412	5		probable nuclear transport factor 2
Chr1	LOC5576274		CYT/STR	titin	50	17.403	6.182	0.21107	0.38311	0	25	AaeL_AAEL012429, AAEL007465, AAEL012429	45935275	46286829	10
Chr1	LOC5565688	AAEL028092	DIV	fibroblast growth factor receptor homolog 1	146	17.401	9.092	0.28997	0.26987	98	0	AaeL_AAEL004932, AAEL004932	243565156	243721054	12		fibroblast growth factor receptor homolog 1
Chr1	LOC5576072	AAEL025503	DIV	anoctamin-1	54	17.397	6.67	0.36194	0.29804	42	0	AaeL_AAEL012300, AAEL012300	59556793	59593868	6		anoctamin-1
Chr1	LOC5568346	AAEL001054	Detox/ReDox	glutathione S-transferase 1	50	17.38	8.106	0.28418	0.38851	0	37	AaeL_AAEL001054, AAEL001054, GSTD4	301212310	301213169	2	glutathione S-transferase (GSTD4) [Source:VB Community Annotation]	glutathione S-transferase 1
Chr1	LOC5570457		DIV	O-acyltransferase like protein	4	17.38	6.847	0.28378	0.34364	0	3	AaeL_AAEL008343, AAEL008343	81638597	81642377	3
Chr1	LOC5568329	AAEL001099	DIV	integrator complex subunit 6	62	17.37	5.91	0.46593	0.25003	0	55	AaeL_AAEL001099, AAEL001099	28252710	28303071	5	DEAD box polypeptide [Source:VB Community Annotation]	integrator complex subunit 6
Chr1	LOC5568152	AAEL020459	DIV	muscle-specific homeobox protein tinman	14	17.35	6.034	0.12578	0.27236	11	0	AaeL_AAEL006595, AAEL006595	180011733	180029080	3		muscle-specific homeobox protein tinman
Chr1	LOC5574628		DIV	yemanuclein	32	17.35	5.135	0.16763	0.35903	0	18	AaeL_AAEL011261, AAEL011261	215233647	215296617	6
Chr1	LOC5564667	AAEL015095	DIV	glutamate receptor-interacting protein 2	157	17.347	8.773	0.40095	0.2869	105	0	AaeL_AAEL015095, AAEL014552, AAEL015095	24322814	24464177	11		glutamate receptor-interacting protein 2
Chr1	LOC5565156	AAEL004616	CYT/STR	actin-87E	23	17.325	9.381	0.23298	0.28673	18	0	AaeL_AAEL004616, AAEL004616	306225649	306226986	2	actin [Source:VB Community Annotation]	actin-87E
Chr1	LOC5580182	AAEL002560	DIV	prion-like-(Q/N-rich) domain-bearing protein 25	79	17.31	8.436	0.23713	0.22332	29	0	AaeL_AAEL002560, AAEL002560	226836960	226933416	10		prion-like-(Q/N-rich) domain-bearing protein 25
Chr1	LOC5565140	AAEL024504	UNK	uncharacterized LOC5565140	177	17.308	8.53	0.18985	0.36286	0	137	AaeL_AAEL004621, AAEL004621, AAEL004622	307039986	307104083	15		uncharacterized LOC5565140
Chr1	LOC5575234	AAEL011693	RRTT	exosome complex exonuclease RRP44	100	17.287	11.758	0.30065	0.27952	97	0	AaeL_AAEL011693, AAEL011693	305850031	305853262	3	mitotic control protein dis3 [Source:VB Community Annotation]	exosome complex exonuclease RRP44
Chr1	LOC5570746	AAEL008542	DIV	kinesin heavy chain	53	17.26	9.228	0.43902	0.13713	0	18	AaeL_AAEL008542, AAEL008542	63839353	63919803	10	kinesin heavy chain subunit [Source:VB Community Annotation]	kinesin heavy chain
Chr1	LOC5570751	AAEL008545	RRTT	transcription factor grauzone	74	17.26	9.282	0.42114	0.18144	0	43	AaeL_AAEL008545, AAEL008545	63987177	63998833	3		transcription factor grauzone
Chr1	LOC5580030	AAEL009653	RRTT	40S ribosomal protein S30 [Source:UniProtKB/TrEMBL;Acc:Q0IEK2]	38	17.25	7.318	0.35149	0.25257	0	4	AaeL_AAEL009653, AAEL009653	92874088	92883284	3	40S ribosomal protein S30 [Source:UniProtKB/TrEMBL;Acc:Q0IEK2]	40S ribosomal protein S30 [Source:UniProtKB/TrEMBL;Acc:Q0IEK2]
Chr1	LOC5579205	AAEL014045	DIV	allantoicase	28	17.24	11.837	0.29052	0.4169	0	14	AaeL_AAEL014045, AAEL014045, ALLC	220406481	220407837	2	allantoicase [Source:VB Community Annotation]	allantoicase
Chr1	LOC5567931	AAEL006367	TRP	vesicle transport protein SEC20	35	17.235	9.937	0.3357	0.2509	0	11	AaeL_AAEL006367, AAEL006367	101449226	101457142	3		vesicle transport protein SEC20
Chr1	LOC5563593	AAEL000029	DIV	L-dopachrome tautomerase yellow-f	42	17.213	8.684	0.22407	0.29803	0	21	AaeL_AAEL000029, AAEL000029	242991477	243003330	4	dopachrome-conversion enzyme (DCE), putative [Source:VB Community Annotation]	L-dopachrome tautomerase yellow-f
Chr1	LOC5576717	AAEL002965	UNK	uncharacterized LOC5576717	11	17.21	14.525	0.03419	0.4943	8	0	AaeL_AAEL002965, AAEL002965	262112178	262113268	2	osiris 18 [Source:VB Community Annotation]	uncharacterized LOC5576717
Chr1	LOC5578636	AAEL023385	DIV	small ubiquitin-related modifier 3	12	17.19	9.606	0.07602	0.39993	12	0		271087366	271087861	0		small ubiquitin-related modifier 3
Chr1	LOC5580165	AAEL002575	TRP	pickpocket protein 28	64	17.173	7.28	0.15002	0.36942	22	0	AaeL_AAEL002575, AAEL002575	228445865	228483104	8	pickpocket 103 [Source:VB Community Annotation]	pickpocket protein 28
Chr1	LOC23687990	AAEL017570	UNK	uncharacterized LOC23687990	49	17.173	8.672	0.40366	0.29433	41	0	AaeL_AAEL017570, AAEL017570	223321013	223321708	2		uncharacterized LOC23687990
Chr1	LOC5570293	AAEL019917	DIV	hemicentin-1	51	17.16	9.288	0.22449	0.41051	0	4	AaeL_AAEL008236, AAEL008233, AAEL008236	165703041	166112393	17		hemicentin-1
Chr1	LOC5576838	AAEL012826	RRTT	replication protein A 70 kDa DNA-binding subunit	18	17.16	10.85	0.21399	0.46262	2	0	AaeL_AAEL012826, AAEL012826	242520139	242527087	4	replication factor a 1, rfa1 [Source:VB Community Annotation]	replication protein A 70 kDa DNA-binding subunit
Chr1	LOC5569917	AAEL008018	Detox/ReDox	CYP4c51	46	17.157	12.667	0.14593	0.45898	0	32	AaeL_AAEL008018, AAEL008018, CYP4C51	74410245	74422824	3	cytochrome P450 [Source:VB Community Annotation]	cytochrome P450 4c3
Chr1	LOC5578881	AAEL013883	DIV	galectin-3-binding protein A	45	17.127	10.07	0.34146	0.27354	21	0	AaeL_AAEL013883, AAEL013883	88432482	88442522	6		galectin-3-binding protein A
Chr1	LOC5580164	AAEL002557	DIV	large neutral amino acids transporter small subunit 1	73	17.125	7.572	0.28204	0.34512	0	10	AaeL_AAEL002557, AAEL002557	228604815	228709604	12	cationic amino acid transporter [Source:VB Community Annotation]	large neutral amino acids transporter small subunit 1
Chr1	LOC5580095	AAEL002137	RRTT	transcriptional adapter 2B	45	17.117	10.272	0.43599	0.2999	16	0	AaeL_AAEL002137, AAEL002137	243728949	243737005	4	transcriptional adaptor 2 (ada2) [Source:VB Community Annotation]	transcriptional adapter 2B
Chr1	LOC5579261	AAEL020403	UNK	uncharacterized LOC5579261	34	17.1	8.294	0.10795	0.39338	1	0	AaeL_AAEL012850, AAEL012850	161535137	161776723	13		uncharacterized LOC5579261
Chr1	LOC5576866	AAEL019514	UNK	uncharacterized LOC5576866	25	17.1	9.522	0.05557	0.41495	0	3	AaeL_AAEL012849, AAEL012846, AAEL012849	161613011	161707704	8		uncharacterized LOC5576866
Chr1	LOC5567933	AAEL006373	MIT	serine protease HTRA2, mitochondrial	46	17.083	10.045	0.33226	0.29526	0	26	AaeL_AAEL006373, AAEL006373	101543005	101551193	2	serine protease htra2 [Source:VB Community Annotation]	serine protease HTRA2, mitochondrial
Chr1	LOC5564915	AAEL014656	UNK	uncharacterized LOC5564915	35	17.035	8.085	0.43075	0.24465	30	0	AaeL_AAEL014656, AAEL014656	26141967	26143017	2		uncharacterized LOC5564915
Chr1	LOC5576682	AAEL012709	DIV	kelch-like protein 13	60	17.028	8.337	0.28883	0.26617	0	34	AaeL_AAEL012709, AAEL012709	93054101	93082559	4		kelch-like protein 13
Chr1	LOC110681511	AAEL009720	DIV	zinc finger protein Xfin-like	39	17.025	7.47	0.42201	0.29741	0	30	AaeL_AAEL009720, AAEL009720	209841573	209882772	4		zinc finger protein Xfin-like
Chr1	LOC5576288	AAEL012438	RRTT	transcriptional adapter 1	22	17.025	8.859	0.12918	0.40714	5	0	AaeL_AAEL012438, AAEL012438	213284398	213297379	2		transcriptional adapter 1
Chr1	LOC110675386	AAEL019620	DIV	protein GPR107-like	14	17.02	8.156	0.40695	0.35448	0	5		76392673	76393763	2		protein GPR107-like
Chr1	LOC23687451	AAEL023561	MET	cGMP-specific 3',5'-cyclic phosphodiesterase	114	17.012	8.061	0.14435	0.29203	0	41	AaeL_AAEL013747, AAEL013747, AAEL017031	265134600	265446053	19		cGMP-specific 3',5'-cyclic phosphodiesterase
Chr1	LOC5571306	AAEL008960	DIV	regulator of telomere elongation helicase 1 homolog	73	17.01	11.331	0.38793	0.36983	47	0	AaeL_AAEL008960, AAEL008960	81153138	81170751	3	Regulator of telomere elongation helicase 1 homolog (EC 3.6.4.12) [Source:VB Community Annotation]	regulator of telomere elongation helicase 1 homolog
Chr1	LOC5572170	AAEL009585	CYT/STR	protein obstructor-E	13	17	8.627	0.01894	0.36217	4	0	AaeL_AAEL009585, AAEL009585	147253663	147294998	3		protein obstructor-E
Chr1	LOC5574975	AAEL002526	DIV	MICOS complex subunit Mic10	17	17	11.677	0.36783	0.27976	0	4	AaeL_AAEL002526, AAEL002526	90506167	90506763	2	MICOS complex subunit MIC10 [Source:UniProtKB/TrEMBL;Acc:Q17I05]	MICOS complex subunit Mic10
Chr1	LOC5564728	AAEL004410	DIV	serine-rich adhesin for platelets	38	16.975	9.09	0.18034	0.31253	33	0	AaeL_AAEL004410, AAEL004410	20337125	20420692	8	protein phosphatase [Source:VB Community Annotation]	serine-rich adhesin for platelets
Chr1	LOC5575231	AAEL011698	RNA_PROC	mRNA cap guanine-N7 methyltransferase	29	16.97	10.188	0.30156	0.25478	0	18		305904938	305906774	3	mRNA (guanine-7-)methyltransferase [Source:VB Community Annotation]	mRNA cap guanine-N7 methyltransferase
Chr1	LOC5565034		MET	estrogen sulfotransferase	10	16.93	4.957	0.06646	0.22726	6	0	AaeL_AAEL004557, AAEL004557	220500671	220501915	2
Chr1	LOC5573442	AAEL010478	TRP	facilitated trehalose transporter Tret1-2 homolog	19	16.92	13.807	0	0.4855	0	19	AaeL_AAEL010478, AAEL010478	278916399	278918503	2	sugar transporter [Source:VB Community Annotation]	facilitated trehalose transporter Tret1-2 homolog
Chr1	LOC110676296	AAEL019968	RRTT	transcription factor grauzone-like	11	16.91	5.895	0.21918	0.29414	6	0		99043518	99047117	6		transcription factor grauzone-like
Chr1	LOC5566746	AAEL005615	UNK	uncharacterized LOC5566746	18	16.9	13.962	0.03116	0.4897	0	13	AaeL_AAEL005615, AAEL005615	73367197	73399843	3		uncharacterized LOC5566746
Chr1	LOC5574970	AAEL027527	RRTT	double-stranded RNA-specific editase Adar	73	16.895	7.292	0.24748	0.29128	28	0	AaeL_AAEL002522, AAEL002522	90817725	91007804	11		double-stranded RNA-specific editase Adar
Chr1	LOC5569685	AAEL022771	UNK	uncharacterized LOC5569685	20	16.89	8.064	0.24081	0.35477	0	0		103494977	103525253	3		uncharacterized LOC5569685
Chr1	LOC5573031	AAEL010205	UNK	uncharacterized LOC5573031	32	16.885	7.656	0.31405	0.32601	0	4	AaeL_AAEL010205, AAEL010205	43651028	43695028	8		uncharacterized LOC5573031
Chr1	LOC5574324	AAEL002348	UNK	uncharacterized LOC5574324	65	16.88	7.314	0.07918	0.36485	17	0	AaeL_AAEL002348, AAEL002348	11325632	11423927	9	paired box protein pax-6 [Source:VB Community Annotation]	uncharacterized LOC5574324
Chr1	LOC5565936	AAEL005047	DIV	TELO2-interacting protein 1 homolog	126	16.879	8.188	0.2658	0.21809	121	0	AaeL_AAEL005047, AAEL005047	298347353	298361892	2		TELO2-interacting protein 1 homolog
Chr1	LOC5572862	AAEL010089	DIV	protein AAR2 homolog	39	16.875	7.543	0.24164	0.36073	0	13	AaeL_AAEL010089, AAEL003330, AAEL010089	140639324	140641318	2		protein AAR2 homolog
Chr1	LOC110675593	AAEL023552	MIT	mitochondrial GTPase 1	23	16.855	9.539	0.40418	0.35365	0	22		45502539	45503809	2		mitochondrial GTPase 1
Chr1	LOC5570292	AAEL028023	UNK	uncharacterized LOC5570292	9	16.84	9.672	0.28635	0.44819	0	0		165738427	165759124	2		uncharacterized LOC5570292
Chr1	LOC5576479	AAEL002905	UNK	uncharacterized LOC5576479	18	16.82	8.351	0.05625	0.3507	0	14	AaeL_AAEL002905, AAEL002905	108385564	108399045	3		uncharacterized LOC5576479
Chr1	LOC5565023	AAEL019425	DIV	basic proline-rich protein	55	16.81	9.421	0.15604	0.46869	0	31	AaeL_AAEL014701, AAEL014701, AAEL014703	45729726	45739266	4		basic proline-rich protein
Chr1	LOC5576917	AAEL012860	UNK	uncharacterized LOC5576917	48	16.79	8.859	0.27107	0.3496	0	23	AaeL_AAEL012860, AAEL012860	222074056	222104245	3		uncharacterized LOC5576917
Chr1	LOC5573309	AAEL010404	DIV	CSC1-like protein 1	49	16.78	10.084	0.19387	0.35842	0	37	AaeL_AAEL010404, AAEL010404	267974989	267998208	4		CSC1-like protein 1
Chr1	LOC5580074	AAEL002178	DIV	methenyltetrahydrofolate synthase domain-containing protein	45	16.727	8.121	0.29029	0.31576	17	0	AaeL_AAEL002178, AAEL002178	101596750	101616586	7		methenyltetrahydrofolate synthase domain-containing protein
Chr1	LOC5579479	AAEL019900	DIV	nuclear mitotic apparatus protein 1	105	16.723	11.584	0.24928	0.42911	0	87	AaeL_AAEL014706, AAEL014706, AAEL015339, AAEL015340	45586198	45659152	10		nuclear mitotic apparatus protein 1
Chr1	LOC110674320		UNK	uncharacterized LOC110674320	13	16.71	7.311	0.3755	0.33187	0	0		212124598	212325135	3	NA	NA
Chr1	LOC5568284	AAEL006711	DIV	BCL2/adenovirus E1B 19 kDa protein-interacting protein 3	4	16.67	12.368	0.00971	0.47755	0	0	AaeL_AAEL006711, AAEL006711	166930185	166992918	7		BCL2/adenovirus E1B 19 kDa protein-interacting protein 3
Chr1	LOC5577441	AAEL009777	MET	heparan sulfate glucosamine 3-O-sulfotransferase 6	60	16.663	7.381	0.29684	0.26131	0	36	AaeL_AAEL009777, AAEL009777	66991315	67404264	4	heparan sulphate sulfotransferase [Source:VB Community Annotation]	heparan sulfate glucosamine 3-O-sulfotransferase 6
Chr1	LOC5575988	AAEL002769	RRTT	homeobox protein prospero	34	16.66	10.301	0.28707	0.35167	20	0	AaeL_AAEL002769, AAEL002769	232654765	232960321	10	homeobox protein prospero/prox-1 [Source:VB Community Annotation]	homeobox protein prospero
Chr1	LOC5577060	AAEL003109	DIV	atlastin	50	16.637	7.543	0.3965	0.1574	0	13	AaeL_AAEL003109, AAEL003109	215041170	215110251	9	atlastin [Source:VB Community Annotation]	atlastin
Chr1	LOC5576373	AAEL025784	CYT/STR	mucin-5AC	159	16.634	6.992	0.41602	0.28869	134	0	AaeL_AAEL012467, AAEL012467	72769112	73024741	8		mucin-5AC
Chr1	LOC5564956	AAEL024396	RRTT	protein scalloped	121	16.621	7.006	0.30296	0.3128	11	0	AaeL_AAEL014670, AAEL014670	28577913	29197346	10		protein scalloped
Chr1	LOC5572384	AAEL009776	UNK	uncharacterized LOC5572384	52	16.557	8.176	0.2108	0.2845	24	0	AaeL_AAEL009776, AAEL009776	67539675	67564814	5		uncharacterized LOC5572384
Chr1	LOC23687673	AAEL014271	DIV	multiple coagulation factor deficiency protein 2	90	16.534	6.444	0.23972	0.3618	0	10	AaeL_AAEL014271, AAEL014271, AAEL017253	285749493	285784757	9		multiple coagulation factor deficiency protein 2
Chr1	LOC5569913	AAEL008010	DIV	serine-rich adhesin for platelets	15	16.53	8.339	0.32519	0.42684	2	0	AaeL_AAEL008010, AAEL008010	163284177	164462696	17	sidestep protein [Source:VB Community Annotation]	serine-rich adhesin for platelets
Chr1	LOC5564969	AAEL020151	DIV	protein cramped	79	16.523	11.551	0.10771	0.48173	0	57	AaeL_AAEL014682, AAEL014682, AAEL014683	56361860	56412913	5		protein cramped
Chr1	LOC5573313	AAEL010419	DIV	translin-associated protein X	74	16.517	9.862	0.21902	0.35338	15	0	AaeL_AAEL010419, AAEL010419	267971151	268010411	2	translin associated factor x [Source:VB Community Annotation]	translin-associated protein X
Chr1	LOC5577649	AAEL003267	UNK	uncharacterized LOC5577649	75	16.517	7.426	0.05918	0.37943	28	0	AaeL_AAEL003267, AAEL003267, AAEL801256	291147786	291233369	14		uncharacterized LOC5577649
Chr1	LOC5564255	AAEL004193	DIV	rhophilin-2	61	16.485	9.981	0.40155	0.14245	42	0	AaeL_AAEL004193, AAEL004193	15307766	15659703	13	rhophilin [Source:VB Community Annotation]	rhophilin-2
Chr1	LOC5580068		RRTT	cell cycle control protein 50A	80	16.472	6.546	0.3478	0.24682	34	0	AaeL_AAEL002163, AAEL002163	25375551	25401154	6
Chr1	LOC5564415	AAEL014426	MIT	glycine dehydrogenase (decarboxylating), mitochondrial	8	16.45	7.499	0	0.31465	5	0	AaeL_AAEL014426, AAEL014426	159026490	159043037	5	glycine dehydrogenase [Source:VB Community Annotation]	glycine dehydrogenase (decarboxylating), mitochondrial
Chr1	LOC5566213		UNK	uncharacterized LOC5566213	17	16.45	4.469	0.05078	0.22565	8	0	AaeL_AAEL005281, AAEL005281	3095584	3109987	4
Chr1	LOC5577057	AAEL020196	UNK	uncharacterized LOC5577057	48	16.437	7.386	0.39124	0.19065	0	22	AaeL_AAEL003095, AAEL003095, AAEL003101	215121886	215160196	12		uncharacterized LOC5577057
Chr1	LOC5576486	AAEL002913	TRP	ATP-binding cassette sub-family D member 3	34	16.435	6.411	0.10223	0.30666	8	0	AaeL_AAEL002913, AAEL002913	108683838	108734858	10	peroxisomal membrane protein 70 abcd3 [Source:VB Community Annotation]	ATP-binding cassette sub-family D member 3
Chr1	LOC5569413	AAEL007615	UNK	uncharacterized LOC5569413	18	16.43	10.548	0.33037	0.38492	17	0	AaeL_AAEL007615, AAEL007615	42401824	42402901	1		uncharacterized LOC5569413
Chr1	LOC5579004	AAEL003812	UNK	uncharacterized LOC5579004	104	16.407	9.018	0.20897	0.4117	57	0	AaeL_AAEL003812, AAEL003812	44570046	45081782	11		uncharacterized LOC5579004
Chr1	LOC5564150	AAEL020075	DIV	F-box/LRR-repeat protein 4	102	16.4	8.664	0.24333	0.31409	0	62	AaeL_AAEL011921, AAEL011921, AAEL014330	68186025	68198105	3		F-box/LRR-repeat protein 4
Chr1	LOC5580175	AAEL002555	TRP	sodium-coupled monocarboxylate transporter 1	63	16.395	11.343	0.3662	0.2772	50	0	AaeL_AAEL002555, AAEL002555	227199405	227301003	10	sodium/solute symporter [Source:VB Community Annotation]	sodium-coupled monocarboxylate transporter 1
Chr1	LOC5580060	AAEL021384	DIV	zinc finger protein 91	33	16.385	6.755	0.24359	0.37079	0	14	AaeL_AAEL002443, AAEL002443	99022351	99031400	6		zinc finger protein 91
Chr1	LOC5576916	AAEL012867	UNK	uncharacterized LOC5576916	28	16.34	12.131	0.02957	0.47028	0	25	AaeL_AAEL012867, AAEL012867	222055187	222073718	3		uncharacterized LOC5576916
Chr1	LOC5568279	AAEL006713	RRTT	splicing factor U2af 38 kDa subunit	4	16.33	10.91	0.17228	0.46167	1	0	AaeL_AAEL006713, AAEL006713	167615146	167628998	3	U2 snrnp auxiliary factor, small subunit [Source:VB Community Annotation]	splicing factor U2af 38 kDa subunit
Chr1	LOC5572776	AAEL010053	DIV	retinol-binding protein pinta	8	16.32	8.953	0.15332	0.439	2	0	AaeL_AAEL010053, AAEL010053	159474364	159508214	5		retinol-binding protein pinta
Chr1	LOC5572730	AAEL010004	DIV	MICOS complex subunit Mic60	44	16.307	8.716	0.01523	0.40669	0	32	AaeL_AAEL010004, AAEL010004	194187288	194221289	7		MICOS complex subunit Mic60
Chr1	LOC5575229	AAEL011697	DIV	glycerol kinase	91	16.264	8.465	0.26899	0.26722	0	67	AaeL_AAEL011697, AAEL011697	305958017	305975430	5	glycerol kinase [Source:VB Community Annotation]	glycerol kinase
Chr1	LOC5576756	AAEL012737	CSR	nose resistant to fluoxetine protein 6	58	16.263	6.157	0.3778	0.19714	0	39	AaeL_AAEL015357, AAEL015357	38201847	38204307	6		nose resistant to fluoxetine protein 6
Chr1	LOC23687785	AAEL021495	RRTT	DNA ligase 4	133	16.263	9.94	0.36367	0.27329	110	0	AaeL_AAEL017365, AAEL017365, AAEL017561	101562859	101568609	2		DNA ligase 4
Chr1	LOC5565927	AAEL005069	SIGT	ras-related protein Rab-1A	48	16.26	6.259	0.15848	0.21925	0	1	AaeL_AAEL005069, AAEL005069	295772902	295856990	5	ras-related protein Rab-1A, putative [Source:VB Community Annotation]	ras-related protein Rab-1A
Chr1	LOC5568484	AAEL021556	DIV	F-actin-methionine sulfoxide oxidase Mical	360	16.259	6.945	0.34106	0.274	113	0	AaeL_AAEL006897, AAEL005430, AAEL005439, AAEL006897	79041398	79252109	25		F-actin-methionine sulfoxide oxidase Mical
Chr1	LOC5566081	AAEL005162	MIT	39S ribosomal protein L11, mitochondrial	1	16.24	16.24	0	0.49929	0	0	AaeL_AAEL005162, AAEL005162	168241183	168242055	2	39S ribosomal protein L11, mitochondrial [Source:UniProtKB/TrEMBL;Acc:Q17AX3]	39S ribosomal protein L11, mitochondrial
Chr1	LOC5570704	AAEL022657	DIV	O-acyltransferase like protein	41	16.23	8.039	0.22077	0.41444	11	0	AaeL_AAEL001466, AAEL001466	111658445	111729101	10		O-acyltransferase like protein
Chr1	LOC5574977	AAEL002504	MIT	ATP synthase subunit delta, mitochondrial	38	16.225	8.734	0.39857	0.23197	0	5	AaeL_AAEL002504, AAEL002504	90471072	90485392	4	ATP synthase delta chain, mitochondrial [Source:VB Community Annotation]	ATP synthase subunit delta, mitochondrial
Chr1	LOC5574245	AAEL011019	TRP	cytoplasmic dynein 1 light intermediate chain 1	62	16.212	9.186	0.19343	0.38062	0	11	AaeL_AAEL011019, AAEL011019	73420946	73469627	8	dynein light intermediate chain [Source:VB Community Annotation]	cytoplasmic dynein 1 light intermediate chain 1
Chr1	LOC5569694	AAEL018031	RRTT	transcription factor btd	20	16.19	10.076	0.27821	0.19843	0	7	AaeL_AAEL007829, AAEL007829, AAEL007840	103126209	103144163	4		transcription factor btd
Chr1	LOC5569928		MET	carbonic anhydrase-related protein 10	27	16.185	7.152	0.18776	0.35484	2	0	AaeL_AAEL008031, AAEL008031	51414150	51608850	9
Chr1	LOC5565116	AAEL019586	DIV	neurobeachin	229	16.163	6.34	0.36481	0.23941	0	143	AaeL_AAEL014730, AAEL003609, AAEL014730	70056445	70471626	25		neurobeachin
Chr1	LOC5568276		RRTT	DNA polymerase iota	23	16.155	4.423	0.32711	0.1452	0	18	AaeL_AAEL006715, AAEL006715	167635670	167669877	3
Chr1	LOC5571303	AAEL026028	DIV	N-terminal kinase-like protein	93	16.134	8.793	0.4334	0.36509	0	29		81368920	81423476	11		N-terminal kinase-like protein
Chr1	LOC5573033	AAEL010206	DIV	xylulose kinase	49	16.12	8.951	0.42335	0.1746	29	0	AaeL_AAEL013821, AAEL010206, AAEL013821	35818006	35827892	3	xylulose kinase [Source:VB Community Annotation]	xylulose kinase
Chr1	LOC5578530	AAEL019447	DIV	intron-binding protein aquarius	269	16.115	6.592	0.32995	0.13793	0	96	AaeL_AAEL013736, AAEL011524, AAEL013736	237656061	237959744	5		intron-binding protein aquarius
Chr1	LOC5565944	AAEL005074	DIV	zinc finger protein 658B	57	16.09	6.623	0.22655	0.27298	0	27	AaeL_AAEL005074, AAEL005074	298323565	298339135	10		zinc finger protein 658B
Chr1	LOC5573411	AAEL002048	RRTT	histidine--tRNA ligase, cytoplasmic	68	16.09	7.892	0.31169	0.42281	0	50	AaeL_AAEL002048, AAEL002048	58275663	58302221	4	histidyl-tRNA synthetase [Source:VB Community Annotation]	histidine--tRNA ligase, cytoplasmic
Chr1	LOC5568914		DIV	ADP-ribosylation factor-like protein 8	10	16.08	6.247	0.21285	0.3623	0	2	AaeL_AAEL007209, AAEL007209	267312370	267335109	4
Chr1	LOC5573409	AAEL026571	DIV	protein SPT2 homolog	39	16.07	13.134	0.24046	0.43055	35	0	AaeL_AAEL002082, AAEL002082	58316516	58344323	2		protein SPT2 homolog
Chr1	LOC5570416		DIV	myophilin	16	16.06	6.561	0.21954	0.28879	4	0	AaeL_AAEL008303, AAEL008303	96173115	96188750	3
Chr1	LOC5578529	AAEL024782	UNK	uncharacterized LOC5578529	16	16.05	10.558	0.46381	0	0	0		237690491	237691484	2		uncharacterized LOC5578529
Chr1	LOC5576197	AAEL012388	RRTT	protein bric-a-brac 1	37	16.03	10.277	0.06783	0.46169	0	11	AaeL_AAEL012388, AAEL012388	284466695	284481666	5		protein bric-a-brac 1
Chr1	LOC5568347	AAEL001059	Detox/ReDox	glutathione S-transferase D5	39	15.985	8.903	0.21631	0.39504	33	0	AaeL_AAEL001059, AAEL001059, GSTD3	301213623	301214675	2	glutathione S-transferase (GSTD3) [Source:VB Community Annotation]	glutathione S-transferase D5
Chr1	LOC5565138	AAEL004643	RRTT	50S ribosomal protein L1	27	15.98	7.88	0.26368	0.33744	0	25	AaeL_AAEL004643, AAEL004643	307179012	307180331	2	mitochondrial ribosomal protein L1 [Source:VB Community Annotation]	50S ribosomal protein L1
Chr1	LOC110676323	AAEL020584	UNK	uncharacterized LOC110676323	6	15.98	5.625	0.00243	0.26919	0	0		101044142	101044777	3		uncharacterized LOC110676323
Chr1	LOC5569417	AAEL026478	IMM	protein toll	95	15.972	11.474	0.18791	0.42783	75	0	AaeL_AAEL017523, AAEL015215, AAEL017523, TOLL4	42849170	42873595	2		protein toll
Chr1	LOC5571987	AAEL009463	TRP	syntaxin-19	33	15.95	6.501	0.15485	0.31984	0	18	AaeL_AAEL009463, AAEL009463	56604342	56648046	6		syntaxin-19
Chr1	LOC5578392		UNK	uncharacterized LOC5578392	21	15.935	6.455	0.27227	0.37646	0	1	AaeL_AAEL013684, AAEL013684	64644151	64744225	9
Chr1	LOC5563705	AAEL003922	RRTT	tRNA (guanine(10)-N2)-methyltransferase homolog	29	15.93	11.577	0.27763	0.34012	0	23	AaeL_AAEL003922, AAEL003922	250501732	250506914	4		tRNA (guanine(10)-N2)-methyltransferase homolog
Chr1	LOC5570403	AAEL008299	UNK	uncharacterized LOC5570403	24	15.9	10.453	0.44083	0.1027	18	0	AaeL_AAEL008299, AAEL008299, CTL11	18773771	18775655	2	C-Type Lectin (CTL). [Source:VB Community Annotation]	uncharacterized LOC5570403
Chr1	LOC5567925	AAEL006378	PROT	trypsin alpha-3	44	15.893	7.674	0.02771	0.37921	0	34	AaeL_AAEL006378, AAEL006378	101002146	101003177	2	trypsin, putative [Source:VB Community Annotation]	trypsin alpha-3
Chr1	LOC5567840	AAEL000982	RRTT	mediator of RNA polymerase II transcription subunit 7	14	15.89	6.935	0.44935	0.36158	2	0	AaeL_AAEL000982, AAEL000982, MED7, MED7_AEDAE	209955761	209981234	2	mediator of RNA polymerase II transcription subunit 7 (Med7) [Source:VB Community Annotation]	mediator of RNA polymerase II transcription subunit 7
Chr1	LOC5576918	AAEL012863	UNK	uncharacterized LOC5576918	29	15.88	10.199	0.42245	0.16811	14	0	AaeL_AAEL012863, AAEL012863	222130837	222131983	2	Predicted acetyltransferase [Source:UniProtKB/TrEMBL;Acc:Q1HR96]	uncharacterized LOC5576918
Chr1	LOC5568350	AAEL001067	UNK	uncharacterized LOC5568350	54	15.877	7.665	0.24439	0.29884	44	0	AaeL_AAEL001067, AAEL001067	300886652	300888673	2		uncharacterized LOC5568350
Chr1	LOC5579011	AAEL003806	UNK	uncharacterized LOC5579011	93	15.86	9.808	0.23509	0.4424	0	62	AaeL_AAEL003802, AAEL003802	44155041	44192031	4		uncharacterized LOC5579011
Chr1	LOC5568524		DIV	serine--tRNA synthetase-like protein Slimp	13	15.84	4.84	0.05668	0.26451	13	0		295666881	295668318	1
Chr1	LOC5568917		MET	elongation of very long chain fatty acids protein AAEL008004	51	15.84	5.929	0.28188	0.37926	0	10	AaeL_AAEL007216, AAEL007216	267420400	267549682	9
Chr1	LOC5579960	AAEL023547	DIV	dedicator of cytokinesis protein 1	170	15.817	7.828	0.24512	0.38595	82	0	AaeL_AAEL007589, AAEL007589	302294397	302437783	15		dedicator of cytokinesis protein 1
Chr1	LOC5572613	AAEL009919	DIV	zinc finger protein 678	78	15.762	7.148	0.29802	0.32982	64	0	AaeL_AAEL009919, AAEL009919	308065597	308068436	3	zinc finger protein [Source:VB Community Annotation]	zinc finger protein 678
Chr1	LOC5578290	AAEL023159	DIV	stromal interaction molecule homolog	79	15.748	9.622	0.40065	0.34547	20	0	AaeL_AAEL013609, AAEL013609, AAEL013610	68666254	68797447	17		stromal interaction molecule homolog
Chr1	LOC5577062	AAEL026027	UNK	uncharacterized LOC5577062	166	15.744	6.365	0.18298	0.32634	166	0	AaeL_AAEL003092, AAEL003092	214684807	215023091	10		uncharacterized LOC5577062
Chr1	LOC5572394	AAEL019953	UNK	uncharacterized LOC5572394	94	15.742	7.977	0.32034	0.20305	62	0	AaeL_AAEL009774, AAEL008904, AAEL009774	66619700	66687039	13		uncharacterized LOC5572394
Chr1	LOC5576287	AAEL012439	MIT	delta(3,5)-Delta(2,4)-dienoyl-CoA isomerase, mitochondrial	14	15.73	11.136	0.05003	0.47117	0	14	AaeL_AAEL012439, AAEL012439	213297414	213307508	3	enoyl-CoA hydratase (enoyl hydrase) (unsaturated acyl-CoA hydratase), putative [Source:VB Community Annotation]	delta(3,5)-Delta(2,4)-dienoyl-CoA isomerase, mitochondrial
Chr1	LOC5565679	AAEL021676	CYT/STR	centrosomal protein of 162 kDa	155	15.724	7.119	0.3674	0.29904	0	65	AaeL_AAEL004927, AAEL004927, AAEL011723	24129523	24256964	10		centrosomal protein of 162 kDa
Chr1	LOC5575791	AAEL012061	UNK	uncharacterized LOC5575791	17	15.71	12.356	0.42013	0.25657	7	0	AaeL_AAEL012061, AAEL012061	270477651	270478657	2		uncharacterized LOC5575791
Chr1	LOC5578709	AAEL013818	RRTT	splicing factor 3A subunit 1	67	15.702	9.241	0.4341	0.1384	0	54	AaeL_AAEL013818, AAEL013818	35827737	35841924	3	spliceosome associated protein [Source:VB Community Annotation]	splicing factor 3A subunit 1
Chr1	LOC5571307	AAEL008947	CYT/STR	protein misato	50	15.7	11.203	0.39944	0.33565	0	30	AaeL_AAEL008947, AAEL008947	81136805	81150757	2		protein misato
Chr1	LOC110676217	AAEL022073	UNK	uncharacterized LOC110676217	5	15.69	7.818	0.04066	0.34461	0	0		97398703	97399204	2		uncharacterized LOC110676217
Chr1	LOC5571385	AAEL009016	Detox/ReDox	glutathione S-transferase theta-3	9	15.67	10.971	0.23303	0.34389	4	0	AaeL_AAEL009016, AAEL009016, GSTt2	29341536	29343045	3	glutathione transferase [Source:VB Community Annotation]	glutathione S-transferase theta-3
Chr1	LOC5565587	AAEL023075	Detox/ReDox	CYP306a1	13	15.67	8.397	0.34284	0.35442	0	0		292489681	292491950	0		cytochrome P450 306a1
Chr1	LOC5574123	AAEL010923	TRP	tyrosine-protein kinase receptor torso	77	15.663	9.815	0.18226	0.31833	75	0	AaeL_AAEL010923, AAEL010923	230987534	230990103	1	receptor protein tyrosine kinase [Source:VB Community Annotation]	tyrosine-protein kinase receptor torso
Chr1	LOC5571578		MIT	tRNA dimethylallyltransferase, mitochondrial	37	15.62	6.041	0.08988	0.29721	24	0	AaeL_AAEL009164, AAEL009163, AAEL009164	2260294	3023816	7
Chr1	LOC110674715	AAEL027748	UNK	uncharacterized LOC110674715	15	15.6	9.641	0.34793	0.23371	14	0	AaeL_AAEL009781, AAEL009781	67677569	67698449	3		uncharacterized LOC110674715
Chr1	LOC5566747	AAEL005606	RRTT	BTB/POZ domain-containing protein 6	24	15.595	7.807	0.1095	0.35978	16	0	AaeL_AAEL005606, AAEL005606	73257418	73293000	3		BTB/POZ domain-containing protein 6
Chr1	LOC5572017	AAEL000244	MET	alpha-(1,3)-fucosyltransferase C	38	15.585	9.219	0.33147	0.15193	0	25	AaeL_AAEL000244, AAEL000244	6593630	6612875	2	alpha(1,3)fucosyltransferase [Source:VB Community Annotation]	alpha-(1,3)-fucosyltransferase C
Chr1	LOC5567929	AAEL006374	RRTT	BTB/POZ domain-containing protein KCTD9	36	15.575	10.212	0.23942	0.34454	0	26	AaeL_AAEL006374, AAEL006374	101573646	101575395	2		BTB/POZ domain-containing protein KCTD9
Chr1	LOC5569887	AAEL024147	MET	elongation of very long chain fatty acids protein AAEL008004	49	15.563	8.15	0.0609	0.41537	0	0	AaeL_AAEL008004, AAEL008004, AAEL009571	282810192	283032284	14		elongation of very long chain fatty acids protein AAEL008004
Chr1	LOC5570754	AAEL008551	RRTT	transcription factor grauzone	38	15.535	8.676	0.40781	0.23472	31	0	AaeL_AAEL008551, AAEL008551	63970643	63980737	3		transcription factor grauzone
Chr1	LOC23687941	AAEL019787	DIV	protein ovo	78	15.525	7.488	0.37455	0.28402	0	29	AaeL_AAEL017521, AAEL017521	19340300	19430807	5	CCAP receptor [Source:UniProtKB/TrEMBL;Acc:A0A411JKD0]	protein ovo
Chr1	LOC5577024	AAEL025729	DIV	protein phosphatase Slingshot	53	15.51	7.94	0.24974	0.34263	30	0	AaeL_AAEL012935, AAEL012935	91689487	91782391	9		protein phosphatase Slingshot
Chr1	LOC110681558		UNK	uncharacterized LOC110681558	7	15.51	5.763	0.07151	0.20054	2	0	AaeL_AAEL004564, AAEL004564	220569251	220599836	4
Chr1	LOC5576686	AAEL012711	IMM	serine protease persephone	22	15.505	7.698	0.35322	0.2604	0	12	AaeL_AAEL012711, AAEL012711, CLIPC12	92894760	92925753	2	Clip-Domain Serine Protease family C. [Source:VB Community Annotation]	serine protease persephone
Chr1	LOC5569550	AAEL027927	SIGT	protein peste	60	15.505	7.997	0.29774	0.29071	0	60	AaeL_AAEL007748, AAEL007748, SCRB10	70491121	70518895	4		protein peste
Chr1	LOC5576472	AAEL002886	Detox/MIT	thioredoxin reductase 1, mitochondrial	96	15.504	7.5	0.17316	0.30607	0	33	AaeL_AAEL002886, AAEL002886	108201659	108237111	6	thioredoxin reductase [Source:VB Community Annotation]	thioredoxin reductase 1, mitochondrial
Chr1	LOC5576693	AAEL012718	TRP	progestin and adipoQ receptor family member 4	50	15.503	9.77	0.42293	0.12619	0	11	AaeL_AAEL012718, AAEL012718	18203272	18416314	9	Putative progestin and adipoq receptor family member 4 [Source:UniProtKB/TrEMBL;Acc:A0A0P6ITR0]	progestin and adipoQ receptor family member 4
Chr1	LOC5571722	AAEL009249	DIV	coronin-7	120	15.491	7.675	0.34439	0.28587	0	30	AaeL_AAEL009249, AAEL009249	35437462	35510877	12	Coronin [Source:UniProtKB/TrEMBL;Acc:A0A1S4FM51]	coronin-7
Chr1	LOC5571723	AAEL020359	UNK	uncharacterized LOC5571723	120	15.491	7.675	0.34439	0.28587	37	0	AaeL_AAEL009248, AAEL009248, AAEL015453	35449526	35510516	5		uncharacterized LOC5571723
Chr1	LOC5576359		UNK	uncharacterized LOC5576359	17	15.47	5.492	0.10753	0.3276	0	13	AaeL_AAEL002864, AAEL002864	255374244	255392522	3
Chr1	LOC5578625	AAEL003582	RRTT	40S ribosomal protein S13	24	15.465	10.159	0.26338	0.35255	0	3	AaeL_AAEL003582, 40sRpS13, AAEL003582	69372126	69374502	2	40S ribosomal protein S13 [Source:UniProtKB/TrEMBL;Acc:Q5QC94]	40S ribosomal protein S13
Chr1	LOC5569385	AAEL019779	DIV	autophagy-related protein 16-1	31	15.435	7.661	0.02117	0.36941	0	4	AaeL_AAEL007570, AAEL007570, AAEL007574	172467487	172839725	7		autophagy-related protein 16-1
Chr1	LOC5573614	AAEL010620	UNK	uncharacterized protein C6orf203	28	15.425	9.306	0.08791	0.43015	21	0	AaeL_AAEL010620, AAEL010620	42359319	42360251	2		uncharacterized protein C6orf203
Chr1	LOC5580059	AAEL002453	DIV	zinc finger protein 62	53	15.413	7.792	0.42577	0.28405	20	0	AaeL_AAEL002136, AAEL002136, AAEL002453	99003190	99014918	6		zinc finger protein 62
Chr1	LOC5572386	AAEL027903	DIV	SUMO-conjugating enzyme UBC9-B	21	15.41	8.8	0.45554	0.19793	1	0		67658308	67671183	5		SUMO-conjugating enzyme UBC9-B
Chr1	LOC5564286	AAEL014389	SigT	activating signal cointegrator 1	53	15.41	6.552	0.24901	0.45473	34	0	AaeL_AAEL014389, AAEL014389	23874503	23876739	5		activating signal cointegrator 1
Chr1	LOC23687982	AAEL017562	TRP	synaptobrevin homolog YKT6	19	15.4	5.897	0.45826	0.32318	9	0	AaeL_AAEL017562, AAEL017562	98920288	98939854	3		synaptobrevin homolog YKT6
Chr1	LOC5571572	AAEL022328	DIV	breast carcinoma-amplified sequence 3 homolog	104	15.387	7.092	0.24099	0.31977	0	45	AaeL_AAEL009152, AAEL009152, AAEL009161	112687954	112755984	8		breast carcinoma-amplified sequence 3 homolog
Chr1	LOC5569920	AAEL008017	Detox/ReDox	CYP4c50	12	15.38	11.524	0.18787	0.46609	0	5	AaeL_AAEL008017, AAEL008017, CYP4C50	74332275	74367682	5	cytochrome P450 [Source:VB Community Annotation]	cytochrome P450 4c3
Chr1	LOC5571022	AAEL008749	MET	UDP-glucuronosyltransferase 2B7	11	15.38	13.35	0.03982	0.49544	0	6	AaeL_AAEL008749, AAEL008749	168813229	168828998	2	udp-glucuronosyltransferase [Source:VB Community Annotation]	UDP-glucuronosyltransferase 2B7
Chr1	LOC110674149		TRP	heat shock protein 70 A1-like	81	15.374	6.892	0.01104	0.35646	81	0		280153050	280155311	0	NA	NA
Chr1	LOC23687643	AAEL028052	DIV	protein BCCIP homolog	25	15.37	6.279	0.11712	0.32514	6	0	AaeL_AAEL017223, AAEL017223	261466714	261468236	3		protein BCCIP homolog
Chr1	LOC5570770		RRTT	transcription factor grauzone	41	15.353	6.28	0.30263	0.31871	0	28	AaeL_AAEL008548, AAEL008548	64270544	64273705	4
Chr1	LOC5570768	AAEL008538	RRTT	transcription factor grauzone	24	15.35	8.488	0.19355	0.35078	0	10		64245498	64247437	2		transcription factor grauzone
Chr1	LOC5565959	AAEL005064	PROT	serine protease easter	38	15.345	6.601	0.21481	0.26728	23	0	AaeL_AAEL005064, AAEL005064, CLIPB5	298088851	298096504	4	Clip-Domain Serine Protease family B. [Source:VB Community Annotation]	serine protease easter
Chr1	LOC5578928		DIV	serine/arginine repetitive matrix protein 2	57	15.333	6.357	0.36518	0.45431	36	0	AaeL_AAEL003768, AAEL003768	248430798	248468502	7
Chr1	LOC5577655	AAEL003275	CYT/STR	titin	20	15.295	8.82	0.02856	0.37443	0	9	AaeL_AAEL017433, AAEL003275, AAEL017433, AAEL801258	290978916	290995441	3		titin
Chr1	LOC5568027	AAEL024438	MET	chondroitin sulfate synthase 1	47	15.293	7.041	0.01239	0.34362	34	0	AaeL_AAEL006466, AAEL006466	41147617	41236180	11		chondroitin sulfate synthase 1
Chr1	LOC5567934	AAEL006370	DIV	STAM-binding protein	33	15.28	7.658	0.22455	0.31778	15	0	AaeL_AAEL006370, AAEL006370	101462023	101486768	4	amsh [Source:VB Community Annotation]	STAM-binding protein
Chr1	LOC23687488	AAEL027822	TRP	metabotropic glutamate receptor 1	33	15.27	8.437	0.42869	0.09812	18	0	AaeL_AAEL017068, AAEL017068, GPRMGL6	81705072	81791023	11		metabotropic glutamate receptor 1
Chr1	LOC5579466	AAEL015216	RRTT	nucleosomal histone kinase 1	71	15.267	11.294	0.16698	0.43739	58	0	AaeL_AAEL015216, AAEL015216	42966697	42969889	3	serine/threonine-protein kinase vrk [Source:VB Community Annotation]	nucleosomal histone kinase 1
Chr1	LOC5580056	AAEL002174	MET	dolichyl-diphosphooligosaccharide--protein glycosyltransferase 48 kDa subunit	46	15.26	7.372	0.30351	0.2314	31	0	AaeL_AAEL002174, AAEL002174	102233432	102240249	2	dolichyl-diphosphooligosaccharide protein glycosyltransferase [Source:VB Community Annotation]	dolichyl-diphosphooligosaccharide--protein glycosyltransferase 48 kDa subunit
Chr1	LOC5568908	AAEL025190	DIV	integrator complex subunit 5	86	15.25	7.182	0.37248	0.23578	61	0	AaeL_AAEL007215, AAEL007215	267607942	267621996	5		integrator complex subunit 5
Chr1	LOC5567558		RRTT	runt-related transcription factor 2	16	15.25	6.602	0.09233	0.37372	7	0	AaeL_AAEL006160, AAEL006160, RUNX1	126821389	127028999	7
Chr1	LOC5573870	AAEL010791	DIV	WD repeat domain phosphoinositide-interacting protein 3	20	15.24	9.883	0.06786	0.41659	0	5	AaeL_AAEL010791, AAEL010791	178618578	178637597	4	Autophagy-specific protein, putative [Source:VB Community Annotation]	WD repeat domain phosphoinositide-interacting protein 3
Chr1	LOC5579002	AAEL003782	UNK	uncharacterized LOC5579002	28	15.225	10.913	0.23141	0.44372	25	0	AaeL_AAEL005282, AAEL005282	45125733	45127157	3		uncharacterized LOC5579002
Chr1	LOC5577640	AAEL003228	DIV	leucine-rich repeat-containing protein 40	74	15.22	10.758	0.44983	0.01694	0	44	AaeL_AAEL003228, AAEL003228	291657449	291678485	9	mitotic protein phosphatase 1 regulator, putative [Source:VB Community Annotation]	leucine-rich repeat-containing protein 40
Chr1	LOC5570715	AAEL001461	MET	farnesol dehydrogenase-like	15	15.22	9.915	0.454	0.27547	10	0	AaeL_AAEL001461, AAEL001461	111127128	111128049	2	oxidoreductase [Source:VB Community Annotation]	farnesol dehydrogenase-like
Chr1	LOC5568282	AAEL006708	RRTT	protein hedgehog	5	15.22	8.658	0.30125	0.4547	0	0	AaeL_AAEL006708, AAEL006708	167164241	167261135	3	hedgehog [Source:VB Community Annotation]	protein hedgehog
Chr1	LOC5576841		DIV	endoplasmin	47	15.207	5.69	0.08822	0.33135	0	37	AaeL_AAEL012827, AAEL012827	242575795	242588088	2
Chr1	LOC5564404	AAEL004242	UNK	uncharacterized LOC5564404	34	15.195	9.384	0.24854	0.41432	0	23	AaeL_AAEL004242, AAEL004242	105400902	105424018	4	juvenile hormone-inducible protein, putative [Source:VB Community Annotation]	uncharacterized LOC5564404
Chr1	LOC5576685	AAEL012710	DIV	protein CutA homolog	12	15.18	9.378	0.33697	0.27842	0	6	AaeL_AAEL012710, AAEL012710	93124037	93124955	3		protein CutA homolog
Chr1	LOC5570591	AAEL008408	RRTT	DNA damage-regulated autophagy modulator protein 1	61	15.18	6.901	0.30181	0.28371	0	22	AaeL_AAEL008408, AAEL008408	93903073	93912573	5		DNA damage-regulated autophagy modulator protein 1
Chr1	LOC5579000	AAEL003789	TRP	exportin-6-A	62	15.168	8.886	0.29786	0.37654	0	31	AaeL_AAEL003789, AAEL003789	45431052	45478008	6	exportin, putative [Source:VB Community Annotation]	exportin-6-A
Chr1	LOC5567108	AAEL005825	RRTT	translation initiation factor eIF-2B subunit beta	71	15.163	7.651	0.3912	0.12601	0	44	AaeL_AAEL005825, AAEL005825	22551009	22553129	4	translation initiation factor eif-2b beta subunit [Source:VB Community Annotation]	translation initiation factor eIF-2B subunit beta
Chr1	LOC5570593	AAEL008398	DIV	leucine-rich repeat serine/threonine-protein kinase 1	280	15.156	7.819	0.35663	0.29059	0	221	AaeL_AAEL008398, AAEL008398, AAEL008407	93974398	94033378	12		leucine-rich repeat serine/threonine-protein kinase 1
Chr1	LOC5574995	AAEL002523	MIT	mitochondrial import inner membrane translocase subunit Tim9	8	15.13	12.285	0.48022	0.14869	0	0	AaeL_AAEL002523, AAEL002523	89316479	89317314	2	mitochondrial inner membrane protein translocase, 9kD-subunit, putative [Source:VB Community Annotation]	mitochondrial import inner membrane translocase subunit Tim9
Chr1	LOC5565255		MET	succinate-semialdehyde dehydrogenase [NADP(+)] GabD	8	15.11	4.694	0	0.22949	0	7	AaeL_AAEL004685, AAEL004685	145853695	145860887	3
Chr1	LOC5566240	AAEL024128	UNK	uncharacterized LOC5566240	92	15.092	8.549	0.24021	0.41171	0	16	AaeL_AAEL005283, AAEL003790, AAEL005283	45095771	45419062	6		uncharacterized LOC5566240
Chr1	LOC5573633		UNK	uncharacterized LOC5573633	29	15.065	5.106	0.04727	0.2915	0	20	AaeL_AAEL010624, AAEL010624	264154304	264171586	3
Chr1	LOC5573469	AAEL010513	RRTT	transcription factor cwo	52	15.057	8.326	0.02012	0.37342	13	0	AaeL_AAEL010513, AAEL010513	242285573	242466393	5	class b basic helix-loop-helix protein (bhlhb) (differentially expressed in chondrocytes) (mdec) (sharp) [Source:VB Community Annotation]	transcription factor cwo
Chr1	LOC5564685	AAEL004399	TRP	follicle-stimulating hormone receptor	52	15.053	8.236	0.01021	0.38793	20	0	AaeL_AAEL004399, AAEL004399, GPRFSH, LGR1	235877515	236037095	16	GPCR Glycoprotein Hormone Family [Source:VB Community Annotation]	follicle-stimulating hormone receptor
Chr1	LOC5580193	AAEL002566	UNK	uncharacterized LOC5580193	61	15.05	7.841	0.27567	0.3367	0	46	AaeL_AAEL002566, AAEL002566	226467901	226472395	2		uncharacterized LOC5580193
Chr1	LOC5572004	AAEL009477	UNK	uncharacterized LOC5572004	52	15.04	10.939	0.45695	0.19037	42	0	AaeL_AAEL009477, AAEL009477	97717107	97733639	5		uncharacterized LOC5572004
Chr1	LOC5578926	AAEL003746	DIV	4-hydroxybutyrate coenzyme A transferase	33	15.025	7.288	0.08164	0.38444	11	0	AaeL_AAEL003746, AAEL003746	248502784	248526003	4	4-Hydroxybutyrate CoA-transferase, putative [Source:UniProtKB/TrEMBL;Acc:Q0IG02]	4-hydroxybutyrate coenzyme A transferase
Chr1	LOC5571437		DIV	la-related protein 1	147	15.021	5.908	0.03288	0.34625	74	0	AaeL_AAEL009073, AAEL009073	292343808	292407949	10
Chr1	LOC5572335	AAEL009719	DIV	RING finger and transmembrane domain-containing protein 2	60	15.007	7.845	0.35694	0.21997	33	0	AaeL_AAEL011668, AAEL009719, AAEL011668	209798600	209826862	4		RING finger and transmembrane domain-containing protein 2
Chr1	LOC5577645	AAEL019685	SIGT	rho GTPase-activating protein 7	48	15.003	7.834	0.09986	0.43188	6	0	AaeL_AAEL003220, AAEL003220, AAEL801252	291249131	291419804	14		rho GTPase-activating protein 7
Chr2	LOC5574112	AAEL002261	MET	GTP cyclohydrolase 1	56	40.817	11.929	0.34838	0.11782	0	9	AaeL_AAEL002261, AAEL002261	30030788	30102139	8	GTP cyclohydrolase i [Source:VB Community Annotation]	GTP cyclohydrolase 1
Chr2	LOC5566292	AAEL000739	UNK	uncharacterized LOC5566292	44	39.353	26.45	0.27578	0.09898	15	0	AaeL_AAEL000739, AAEL000739	55963821	55978616	4		uncharacterized LOC5566292
Chr2	LOC5579066	AAEL014002	DIV	GATOR complex protein MIOS	125	36.923	14.617	0.27755	0.24033	61	0	AaeL_AAEL014002, AAEL014002	353353037	353384751	6		GATOR complex protein MIOS
Chr2	LOC5574887	AAEL011497	CSR	general odorant-binding protein 67	11	36.62	28.454	0.02384	0.31573	8	0	AaeL_AAEL011497, AAEL011497	4549691	4551663	4		general odorant-binding protein 67
Chr2	LOC5566291	AAEL019423	SIGT	rab GTPase-activating protein 1-like	131	36.041	19.252	0.27883	0.16363	0	66	AaeL_AAEL000737, AAEL000727, AAEL000737	55904695	55956286	14		rab GTPase-activating protein 1-like
Chr2	LOC5572926	AAEL010150	UNK	uncharacterized LOC5572926	20	35.07	13.44	0.15825	0.25901	1	0	AaeL_AAEL010150, AAEL010150	264802769	264813992	3		uncharacterized LOC5572926
Chr2	LOC5571286	AAEL001564	MET	tafazzin homolog	49	34.89	13.276	0.21855	0.31507	0	14	AaeL_AAEL001564, AAEL001564	21496991	21541309	8	taz protein (tafazzin) [Source:VB Community Annotation]	tafazzin homolog
Chr2	LOC5578206	AAEL003477	PROT	peptidyl-prolyl cis-trans isomerase H	38	34.62	16.711	0.14871	0.33786	0	10	AaeL_AAEL003477, AAEL003477	15006311	15019592	3	peptidyl-prolyl cis-trans isomerase h, ppih [Source:VB Community Annotation]	peptidyl-prolyl cis-trans isomerase H
Chr2	LOC5566907	AAEL005701	DIV	clavesin-2	43	34.46	20.564	0.31762	0.10833	0	21	AaeL_AAEL005701, AAEL005701	336806817	336919436	4	retinaldehyde binding protein [Source:VB Community Annotation]	clavesin-2
Chr2	LOC5565889	AAEL000685	TRP	transport and Golgi organization protein 6	148	34.18	13.505	0.19213	0.35113	0	139	AaeL_AAEL000685, AAEL000685	459637017	459674591	4		transport and Golgi organization protein 6
Chr2	LOC110676828		RRTT	replication factor C subunit 3-like	3	34.09	13.663	0.35034	0.12573	0	2	AaeL_AAEL007581, AAEL007581	343917992	343919381	2	NA	NA
Chr2	LOC5576847	AAEL001552	UNK	uncharacterized LOC5576847	20	34.06	20.89	0.34152	0.13319	17	0	AaeL_AAEL001552, AAEL001552	21481839	21482848	3		uncharacterized LOC5576847
Chr2	LOC5575441	AAEL002636	DIV	protein ABHD13	16	33.76	26.935	0	0.37395	0	9	AaeL_AAEL002636, AAEL002636	244791241	244864250	4		protein ABHD13
Chr2	LOC5578204	AAEL003452	MIT	coenzyme Q-binding protein COQ10, mitochondrial	19	33.45	12.686	0.1012	0.29724	4	0	AAEL003452	14977452	14991532	3		coenzyme Q-binding protein COQ10, mitochondrial
Chr2	LOC5565775	AAEL004996	PROT	trypsin 3A1-like	15	33.11	19.605	0.1019	0.37239	11	0	AaeL_AAEL004996, AAEL004996	282373429	282374642	3	trypsin [Source:VB Community Annotation]	trypsin 3A1-like
Chr2	LOC5566288	AAEL000729	RRTT	RNA-binding protein Musashi homolog Rbp6	57	32.623	11.922	0.18572	0.34658	0	0	AaeL_AAEL000729, AAEL000729	53198484	54617076	13		RNA-binding protein Musashi homolog Rbp6
Chr2	LOC5570087	AAEL001343	DIV	myb-like protein Q	157	32.329	15.466	0.18188	0.32317	0	19	AaeL_AAEL001343, AAEL001343	57051369	57528017	7		myb-like protein Q
Chr2	LOC5571281	AAEL001583	DIV	protein dopey-1 homolog	124	32.21	10.771	0.06653	0.39413	0	108	AaeL_AAEL001583, AAEL001583	21635273	21696995	12		protein dopey-1 homolog
Chr2	LOC110676785	AAEL020401	UNK	uncharacterized LOC110676785	1	31.69	31.69	0.33063	0.30364	0	0		50617120	50648134	6		uncharacterized LOC110676785
Chr2	LOC5566283	AAEL000730	PROT	E3 ubiquitin-protein ligase Bre1	51	31.38	19.621	0.32944	0.19903	23	0	AaeL_AAEL000730, AAEL000730	55677649	55693028	5	E3 ubiquitin protein ligase [Source:UniProtKB/TrEMBL;Acc:A0A1S4EWP4]	E3 ubiquitin-protein ligase Bre1
Chr2	LOC5565905	AAEL000683	UNK	uncharacterized LOC5565905	189	31.31	17.976	0.22461	0.266	53	0	AaeL_AAEL000683, AAEL000683	459476902	459636044	4		uncharacterized LOC5565905
Chr2	LOC5572179	AAEL009589	MIT	endonuclease G, mitochondrial	21	31.05	16.27	0.37144	0.11472	10	0	AaeL_AAEL009589, AAEL009589	357015972	357025162	2		endonuclease G, mitochondrial
Chr2	LOC5570086	AAEL001328	UNK	uncharacterized LOC5570086	62	30.765	17.428	0.22269	0.29843	0	16	AaeL_AAEL001328, AAEL001328	57204848	57231280	5		uncharacterized LOC5570086
Chr2	LOC5570927	AAEL025748	RRTT	60S ribosomal protein L15	11	30.34	22.095	0.01827	0.419	0	11		261153416	261154018	0		60S ribosomal protein L15
Chr2	LOC5565846	AAEL005035	DIV	ubiA prenyltransferase domain-containing protein 1 homolog	48	30.337	14.497	0.03494	0.41721	18	0	AaeL_AAEL005035, AAEL005035	444396020	444412318	3	1,4-dihydroxy-2-naphthoate octaprenyltransferase [Source:UniProtKB/TrEMBL;Acc:Q17BA9]	ubiA prenyltransferase domain-containing protein 1 homolog
Chr2	LOC5569696	AAEL007842	SIGT	protein wntless	88	30.04	15.572	0.30817	0.2265	0	66	AaeL_AAEL007842, AAEL007842	460511269	460526279	4		protein wntless
Chr2	LOC5571282	AAEL001580	DIV	otefin	37	29.71	8.761	0.21677	0.29049	29	0	AaeL_AAEL001580, AAEL001580	21612782	21614409	2	otefin, putative [Source:VB Community Annotation]	otefin
Chr2	LOC5568466	AAEL006881	DIV	multiple C2 and transmembrane domain-containing protein 1	173	29.706	12.741	0.33919	0.19001	53	0	AaeL_AAEL006881, AAEL006881, AAEL006893	25143746	25358833	18	multiple C2 domain and transmembrane region protein, putative [Source:VB Community Annotation]	multiple C2 and transmembrane domain-containing protein 1
Chr2	LOC5570423	AAEL008330	MIT	ubiquinone biosynthesis O-methyltransferase, mitochondrial	51	29.647	9.106	0.19324	0.28859	13	0	AaeL_AAEL008330, AAEL008330	274087206	274104796	4	hexaprenyldihydroxybenzoate methyltransferase [Source:VB Community Annotation]	ubiquinone biosynthesis O-methyltransferase, mitochondrial
Chr2	LOC5570429	AAEL008319	DIV	protein disulfide-isomerase A5	117	29.585	15.519	0.16207	0.28506	0	46	AaeL_AAEL008319, AAEL008319	274104444	274126602	6	protein disulfide isomerase [Source:VB Community Annotation]	protein disulfide-isomerase A5
Chr2	LOC110676601	AAEL022304	TRP	voltage-dependent anion-selective channel-like	18	29.51	10.612	0.2198	0.31025	0	3	VDAC	274408632	274425261	5		voltage-dependent anion-selective channel-like
Chr2	LOC5578209	AAEL019870	UNK	uncharacterized LOC5578209	50	29.357	12.381	0.14885	0.36355	24	0	AaeL_AAEL003482, AAEL003482	15101755	15103035	5		uncharacterized LOC5578209
Chr2	LOC5571220	AAEL008906	RRTT	protein ecdysoneless	109	28.987	14.727	0.22359	0.33851	77	0	AaeL_AAEL008906, AAEL008906	12704649	12708064	3		protein ecdysoneless
Chr2	LOC5578207	AAEL003462	DIV	aromatic-L-amino-acid decarboxylase	131	28.97	13.453	0.16884	0.35446	0	54	AaeL_AAEL003462, AAEL003462	15027634	15048245	6	aromatic amino acid decarboxylase [Source:VB Community Annotation]	aromatic-L-amino-acid decarboxylase
Chr2	LOC5569818	AAEL025053	DIV	clavesin-1	76	28.915	13.324	0.29064	0.26089	39	0	AaeL_AAEL001297, AAEL001297	447641251	447695820	9		clavesin-1
Chr2	LOC5572054	AAEL001710	CYT/STR	protein Shroom	179	28.84	9.676	0.26985	0.28828	120	0	AaeL_AAEL001710, AAEL001710, AAEL001721, AAEL001723	441958067	442766939	12		protein Shroom
Chr2	LOC5571265	AAEL001588	PROT	cytosolic non-specific dipeptidase	45	28.773	13.682	0.3116	0.25935	0	27	AaeL_AAEL001588, AAEL001588	22834238	22846813	4	glutamate carboxypeptidase [Source:VB Community Annotation]	cytosolic non-specific dipeptidase
Chr2	LOC5571287	AAEL001559	DIV	proto-oncogene serine/threonine-protein kinase mos	55	28.747	19.889	0.29801	0.21158	21	0	AaeL_AAEL001559, AAEL001559	21494696	21496980	3		proto-oncogene serine/threonine-protein kinase mos
Chr2	LOC5564903	AAEL018159	CYT/STR	mucin-5AC	79	28.638	9.336	0.2113	0.22839	0	31	AaeL_AAEL008589, AAEL008589, AAEL008597	362434469	362573094	8		mucin-5AC
Chr2	LOC5574092	AAEL002267	UNK	uncharacterized LOC5574092	69	28.522	11.578	0.29904	0.26426	14	0	AaeL_AAEL002267, AAEL002267	31291598	31300021	5		uncharacterized LOC5574092
Chr2	LOC5571773	AAEL009303	DIV	RCC1-like G exchanging factor-like protein	49	28.497	22.374	0.23759	0.25939	30	0	AaeL_AAEL009303, AAEL009303	17450304	17453569	4	regulator of chromosome condensation [Source:VB Community Annotation]	RCC1-like G exchanging factor-like protein
Chr2	LOC5574847	AAEL011452	DIV	clavesin-2	34	28.475	13.006	0.30634	0.33711	20	0	AaeL_AAEL011452, AAEL011452	37132120	37133772	2		clavesin-2
Chr2	LOC5574888	AAEL027713	CSR	general odorant-binding protein 67	23	28.47	10.907	0.14551	0.26281	0	15	AaeL_AAEL011489, AAEL011489	4548720	4549611	4		general odorant-binding protein 67
Chr2	LOC110675526	AAEL021586	CSR	protein artichoke-like	22	28.45	16.515	0.38753	0.1566	0	22	AaeL_AAEL006213, AAEL006213	50214492	50216887	1		protein artichoke-like
Chr2	LOC5570430	AAEL008324	UNK	uncharacterized LOC5570430	76	28.208	7.854	0.05102	0.31642	56	0	AaeL_AAEL008324, AAEL008324	274131429	274164045	4	zinc finger protein [Source:VB Community Annotation]	uncharacterized LOC5570430
Chr2	LOC5569813	AAEL001305	UNK	uncharacterized LOC5569813	31	28.035	9.835	0.16758	0.32091	0	21	AaeL_AAEL001305, AAEL001305	447922191	447944700	4		uncharacterized LOC5569813
Chr2	LOC5569817	AAEL001318	TRP	alpha-tocopherol transfer protein-like	85	28.026	11.853	0.2936	0.33991	0	36	AaeL_AAEL001318, AAEL001318	447702928	447716021	4	CRAL/TRIO domain-containing protein [Source:VB Community Annotation]	alpha-tocopherol transfer protein-like
Chr2	LOC5574850	AAEL011463	Detox/MIT	CYP302a1, mitochondrial	77	28.002	9.642	0.33744	0.3211	0	54	AaeL_AAEL015655, AAEL015655, CYP302A1	37193439	37195554	7	cytochrome P450 [Source:VB Community Annotation]	cytochrome P450 302a1, mitochondrial
Chr2	LOC5574844	AAEL011447	RRTT	60S ribosomal protein L14	35	27.835	13.893	0.20855	0.37848	0	1	AaeL_AAEL011447, AAEL011447	37157525	37165735	4	60S ribosomal protein L14 [Source:UniProtKB/TrEMBL;Acc:Q1HRP1]	60S ribosomal protein L14
Chr2	LOC5565900	AAEL000716	DIV	carbohydrate sulfotransferase 11	38	27.725	11.692	0.31398	0.29644	15	0	AaeL_AAEL000716, AAEL000716	459065034	459077786	4	chondroitin 4-sulfotransferase [Source:VB Community Annotation]	carbohydrate sulfotransferase 11
Chr2	LOC5564387	AAEL014416	CYT/STR	endocuticle structural glycoprotein SgAbd-2	17	27.67	14.968	0.23217	0.31545	4	0	AaeL_AAEL014416, AAEL014416	366201431	366212529	6	pupal cuticle protein 78E, putative [Source:VB Community Annotation]	endocuticle structural glycoprotein SgAbd-2
Chr2	LOC5571216	AAEL021756	UNK	uncharacterized LOC5571216	49	27.65	15.888	0.17985	0.35652	0	29	AaeL_AAEL008912, AAEL008912	12729877	13136777	8		uncharacterized LOC5571216
Chr2	LOC5578773	AAEL003692	DIV	zinc finger protein OZF	40	27.537	14.499	0.36693	0.28931	33	0	AaeL_AAEL003692, AAEL003692	316751362	316753208	3		zinc finger protein OZF
Chr2	LOC5565908	AAEL000720	RRTT	mediator of RNA polymerase II transcription subunit 11	28	27.485	14.83	0.18935	0.31083	0	7	AaeL_AAEL000720, AAEL000720, MED11	459325440	459326159	2	mediator of RNA polymerase II transcription subunit 11 (Med11) [Source:VB Community Annotation]	mediator of RNA polymerase II transcription subunit 11
Chr2	LOC5575526	AAEL011900	MET	beta-1,4-glucuronyltransferase 1	56	27.023	8.967	0.3789	0.33679	14	0	AaeL_AAEL011900, AAEL011900	449288700	449628200	13	N-acetyllactosaminide beta-1,3-N-acetylglucosaminyltransferase, putative [Source:VB Community Annotation]	beta-1,4-glucuronyltransferase 1
Chr2	LOC5578216	AAEL019871	RRTT	ribonuclease P protein subunit p25-like protein	522	26.992	10.003	0.17504	0.30884	522	0	AaeL_AAEL003455, AAEL003455	15019917	15279720	6		ribonuclease P protein subunit p25-like protein, tRNA maturation & RNA transport
Chr2	LOC110675532	AAEL012634	IMM	chaoptin-like	20	26.805	14.862	0.30184	0.24981	0	17		51307244	51309618	2		chaoptin-like
Chr2	LOC5565923	AAEL000708	DIV	KRR1 small subunit processome component homolog	23	26.715	13.005	0.13999	0.41047	0	19	AaeL_AAEL000708, AAEL000708	459689583	459690756	1	hiv-1 rev binding protein [Source:VB Community Annotation]	KRR1 small subunit processome component homolog
Chr2	LOC5574845	AAEL011460	DIV	clavesin-1	52	26.643	12.16	0.33515	0.33639	28	0	AaeL_AAEL011460, AAEL011460	37146769	37148313	2		clavesin-1
Chr2	LOC23687890	AAEL024411	DIV	PAS domain-containing serine/threonine-protein kinase	54	26.573	14.761	0.35601	0.24006	0	36	AaeL_AAEL017470, AAEL017470	16407574	16486216	7		PAS domain-containing serine/threonine-protein kinase
Chr2	LOC5565829	AAEL005023	MET	palmitoyltransferase ZDHHC23	45	26.533	9.245	0.17063	0.33382	0	11	AaeL_AAEL005023, AAEL005023, AAEL801203	444238083	444280173	7	Palmitoyltransferase [Source:UniProtKB/TrEMBL;Acc:Q17BB7]	palmitoyltransferase ZDHHC23
Chr2	LOC5570926	AAEL019916	UNK	uncharacterized LOC5570926	124	26.466	6.847	0.2466	0.19644	44	0	AaeL_AAEL001482, AAEL001482, AAEL004934	260952609	261184583	14		uncharacterized LOC5570926
Chr2	LOC5567626	AAEL024532	DIV	TLR4 interactor with leucine rich repeats	62	26.45	10.187	0.21504	0.24684	0	62	AaeL_AAEL006212, AAEL006212	50162834	50201460	5		TLR4 interactor with leucine rich repeats
Chr2	LOC5570987	AAEL008717	TRP	golgin subfamily A member 6-like protein 6	22	26.265	12.85	0.24036	0.27846	0	8	AaeL_AAEL008717, AAEL008717	337436918	337457425	2		golgin subfamily A member 6-like protein 6
Chr2	LOC5575524	AAEL011903	DIV	zinc finger protein 883	75	26.227	11.204	0.3114	0.31292	43	0	AaeL_AAEL011903, AAEL011903	449688546	449701108	3	zinc finger protein [Source:VB Community Annotation]	zinc finger protein 883
Chr2	LOC5569699	AAEL019689	DIV	MKRN2 opposite strand protein	374	26.088	13.59	0.35133	0.22721	374	0	AaeL_AAEL007859, AAEL007859	460501385	460566419	6		MKRN2 opposite strand protein
Chr2	LOC5574283	AAEL024106	DIV	zinc finger protein 572	65	26.028	10.748	0.01924	0.37504	27	0		271410683	271429003	9		zinc finger protein 572
Chr2	LOC5563739	AAEL023538	TRP	glutamate receptor	67	25.938	10.989	0.13302	0.37377	57	0		17086141	NA	NA	glutamate receptor
Chr2	LOC5574285	AAEL011056	UNK	uncharacterized LOC5574285	27	25.925	11.543	0.01599	0.38158	0	16	AaeL_AAEL011056, AAEL011056	271474320	271550766	5	transcription factor HES-1 (Hairy and enhancer of split 1), putative [Source:VB Community Annotation]	uncharacterized LOC5574285
Chr2	LOC5571266	AAEL001554	RRTT	peregrin	118	25.865	12.934	0.28055	0.26384	98	0	AaeL_AAEL001554, AAEL001554	22823674	22834233	5	PHD finger protein [Source:VB Community Annotation]	peregrin
Chr2	LOC5565910	AAEL000707	RNA_PROC	pre-mRNA-splicing factor CWC22 homolog	117	25.855	13.648	0.24107	0.30613	0	64	AaeL_AAEL000707, AAEL000707	459298852	459317974	3	cell cycle control protein cwf22 [Source:VB Community Annotation]	pre-mRNA-splicing factor CWC22 homolog
Chr2	LOC5569050	AAEL007349	DIV	lipopolysaccharide-induced tumor necrosis factor-alpha factor homolog	19	25.8	9.469	0.37724	0.23432	0	0	AaeL_AAEL007349, AAEL007349	344515088	344525588	5		lipopolysaccharide-induced tumor necrosis factor-alpha factor homolog
Chr2	LOC5570361	AAEL026740	DIV	retinaldehyde-binding protein 1	88	25.718	11.874	0.27265	0.33767	0	35	AaeL_AAEL008268, AAEL008268, AAEL011443, AAEL011457	37079692	37100709	3		retinaldehyde-binding protein 1
Chr2	LOC5566279	AAEL000747	UNK	uncharacterized LOC5566279	194	25.682	9.938	0.19491	0.34504	0	115	AaeL_AAEL000747, AAEL000747	55430616	55654254	11		uncharacterized LOC5566279
Chr2	LOC5565894	AAEL020638	DIV	target of rapamycin	253	25.665	11.283	0.18382	0.36662	203	0	AaeL_AAEL000693, AAEL000693, TOR	459261854	459288485	8		target of rapamycin
Chr2	LOC5571775	AAEL009291	PROT	venom serine carboxypeptidase	32	25.665	19.502	0.2722	0.2999	0	21	AaeL_AAEL009291, AAEL009291	17435501	17437172	1	retinoid-inducible serine carboxypeptidase (serine carboxypeptidase [Source:VB Community Annotation]	venom serine carboxypeptidase
Chr2	LOC5569911	AAEL008007	DIV	clavesin-1	44	25.463	12.701	0.28502	0.30307	0	36	AaeL_AAEL008007, AAEL008007	37006937	37008455	2		clavesin-1
Chr2	LOC5578223	AAEL024700	PROT	E3 ubiquitin-protein ligase ZNF598	122	25.43	10.848	0.20395	0.31108	42	0	AaeL_AAEL003489, AAEL003489	15499992	15525611	6		E3 ubiquitin-protein ligase ZNF598
Chr2	LOC5574115	AAEL002253	MET	fringe glycosyltransferase	86	25.41	8.088	0.22725	0.29064	0	11	AaeL_AAEL002253, AAEL002253, AAEL002262	29571414	29979262	8	beta-1,3-n-acetylglucosaminyltransferase radical fringe (o-fucosylpeptide 3-beta-n-acetylglucosaminyltransferase) [Source:VB Community Annotation]	fringe glycosyltransferase
Chr2	LOC5575440	AAEL002647	RRTT	DNA repair and recombination protein RAD54-like	62	25.315	15.082	0.14517	0.41207	23	0	AaeL_AAEL002647, AAEL002647	244866526	244883418	6	steroid receptor-interacting snf2 domain protein [Source:VB Community Annotation]	DNA repair and recombination protein RAD54-like
Chr2	LOC5566273	AAEL000723	UNK	uncharacterized LOC5566273	66	25.213	10.607	0.27561	0.19103	0	29	AaeL_AAEL000723, AAEL000723	54942465	55081831	12		uncharacterized LOC5566273
Chr2	LOC5576612	AAEL012636	ReDox	cytochrome b5	17	25.19	8.677	0.267	0.35532	4	0	AaeL_AAEL012636, AAEL012636	51358984	51361516	2	cytochrome b5, putative [Source:VB Community Annotation]	cytochrome b5
Chr2	LOC5577067	AAEL003093	MET	elongation of very long chain fatty acids protein 7	39	25.125	13.274	0.24406	0.3682	0	11	AaeL_AAEL003093, AAEL003093	43249191	43429834	7	elongase, putative [Source:VB Community Annotation]	elongation of very long chain fatty acids protein 7
Chr2	LOC5576606	AAEL012632	DIV	zinc finger protein rotund	40	25.123	11.411	0.2716	0.2733	17	0	AaeL_AAEL012632, AAEL012632	51371381	51378884	3		zinc finger protein rotund
Chr2	LOC5565841	AAEL005043	TRP	multidrug resistance-associated protein 1	167	25.09	9.44	0.22434	0.33846	151	0	AaeL_AAEL005043, AAEL005043	444993656	444999015	6	ATP-dependent bile acid permease [Source:VB Community Annotation]	multidrug resistance-associated protein 1
Chr2	LOC110675354	AAEL019759	ReDox	superoxide dismutase [Cu-Zn]-like	10	25.07	19.816	0.27155	0.2824	0	9	AaeL_AAEL014091, AAEL014091, CUSOD1	16966602	16967256	2		superoxide dismutase [Cu-Zn]-like
Chr2	LOC5571774	AAEL021394	DIV	AT-rich interactive domain-containing protein 4B	106	25.04	14.188	0.33265	0.23351	66	0	AaeL_AAEL009283, AAEL009283, AAEL009297, AAEL009299	17353255	17422365	8		AT-rich interactive domain-containing protein 4B
Chr2	LOC5571276	AAEL001561	RNA_PROC	splicing factor 3A subunit 2	51	25.013	9.825	0.22546	0.31922	19	0	AaeL_AAEL001561, AAEL001561	22079030	22100879	4		splicing factor 3A subunit 2
Chr2	LOC5566569	AAEL011459	DIV	proline-rich extensin-like protein EPR1	73	25.005	8.757	0.21962	0.32649	0	42	AaeL_AAEL011459, AAEL011459	37208017	37307318	6		proline-rich extensin-like protein EPR1
Chr2	LOC5565763	AAEL018103	UNK	uncharacterized LOC5565763	57	25.003	8.106	0.30479	0.44218	49	0	AaeL_AAEL004969, AAEL004969	282082399	282115442	26		uncharacterized LOC5565763
Chr2	LOC5564611	AAEL014533	DIV	inhibitor of Bruton tyrosine kinase	89	24.986	10.166	0.2616	0.28035	0	42	AaeL_AAEL014533, AAEL014533	351082730	351094669	8		inhibitor of Bruton tyrosine kinase
Chr2	LOC5564537	AAEL014507	DIV	peptide-N(4)-(N-acetyl-beta-glucosaminyl)asparagine amidase	64	24.977	11.706	0.16527	0.33676	48	0	AaeL_AAEL014507, AAEL014507	14960186	14975335	2	peptide n-glycanase (pngase) [Source:VB Community Annotation]	peptide-N(4)-(N-acetyl-beta-glucosaminyl)asparagine amidase
Chr2	LOC5578220	AAEL003487	SIGT	arf-GAP with SH3 domain, ANK repeat and PH domain-containing protein 2	141	24.917	9.861	0.00537	0.38168	0	57	AaeL_AAEL003487, AAEL003487	15365583	15488301	17	development and differentiation-enhancing factor, ddef [Source:VB Community Annotation]	arf-GAP with SH3 domain, ANK repeat and PH domain-containing protein 2
Chr2	LOC5569188	AAEL019609	RRTT	protein Gawky	68	24.885	8.466	0.07802	0.30957	0	36	AaeL_AAEL007436, AAEL007436	291666088	291700549	10		protein Gawky
Chr2	LOC5569846		TRP	glutamate receptor 1	24	24.855	5.86	0.2282	0.37434	1	0	AaeL_AAEL007965, AAEL007965, AAEL007966	40879725	41539698	12
Chr2	LOC5565899	AAEL026540	UNK	uncharacterized LOC5565899	9	24.78	16.534	0.30341	0.32752	0	0		459080819	459098353	4		uncharacterized LOC5565899
Chr2	LOC5573102	AAEL010294	DIV	MAGUK p55 subfamily member 7	52	24.767	15.195	0.41085	0.10994	10	0	AaeL_AAEL010294, AAEL010294	341160180	341232425	14	membrane-associated guanylate kinase (maguk) [Source:VB Community Annotation]	MAGUK p55 subfamily member 7
Chr2	LOC5566267	AAEL000744	DIV	troponin C	30	24.725	13.16	0.25016	0.3642	3	0	AaeL_AAEL000744, AAEL000744	55357958	55384996	5	troponin C [Source:VB Community Annotation]	troponin C
Chr2	LOC5579990	AAEL001742	DIV	serine/threonine-protein phosphatase 6 regulatory subunit 3	58	24.603	9.838	0.29498	0.35716	0	15	AaeL_AAEL001742, AAEL001742	37911180	37956431	17		serine/threonine-protein phosphatase 6 regulatory subunit 3
Chr2	LOC110677137	AAEL028100	UNK	uncharacterized LOC110677137	5	24.58	15.198	0.06559	0.38469	0	4		444386627	444387556	2		uncharacterized LOC110677137
Chr2	LOC5578321	AAEL013639	UNK	uncharacterized LOC5578321	35	24.55	18.505	0.1865	0.38511	17	0	AaeL_AAEL013639, AAEL013639	324255497	324256912	2		uncharacterized LOC5578321
Chr2	LOC5569218	AAEL019936	UNK	uncharacterized LOC5569218	136	24.403	7.648	0.18577	0.32726	0	75	AaeL_AAEL007454, AAEL007454, AAEL007475	57623195	57708752	10		uncharacterized LOC5569218
Chr2	LOC5571765	AAEL028148	DIV	HEAT repeat-containing protein 6	113	24.398	9.739	0.15257	0.33976	85	0	AaeL_AAEL009289, AAEL004253, AAEL009289	17589086	17630680	7		HEAT repeat-containing protein 6
Chr2	LOC5569704	AAEL007865	DIV	striatin-interacting protein 1 homolog	76	24.34	10.531	0.2909	0.21279	0	39	AaeL_AAEL007865, AAEL007865	460626629	460691578	11		striatin-interacting protein 1 homolog
Chr2	LOC5578211	AAEL003457	UNK	uncharacterized LOC5578211	59	24.337	9.692	0.26635	0.21657	0	33	AaeL_AAEL003457, AAEL003457	15132745	15134234	5		uncharacterized LOC5578211
Chr2	LOC5563734	AAEL019761	ReDox	superoxide dismutase [Cu-Zn]	5	24.27	23.048	0.12151	0.36083	0	1		17004349	17030195	3		superoxide dismutase [Cu-Zn]
Chr2	LOC5569861	AAEL007952	DIV	suppressor APC domain-containing protein 2	25	24.25	7.367	0.24156	0.24791	22	0	AaeL_AAEL007952, AAEL007952	351738731	351765477	4		suppressor APC domain-containing protein 2
Chr2	LOC5573096	AAEL019690	DIV	TBC1 domain family member 24	51	24.243	9.549	0.27898	0.17673	0	5	AaeL_AAEL010292, AAEL010292	340744643	340951995	17		TBC1 domain family member 24
Chr2	LOC5569849	AAEL019715	TRP	epidermal growth factor receptor substrate 15	100	24.237	8.96	0.23465	0.29355	0	45	AaeL_AAEL007950, AAEL007950, AAEL007961	351507742	351587978	12		epidermal growth factor receptor substrate 15
Chr2	LOC5568730	AAEL007088	DIV	FGGY carbohydrate kinase domain-containing protein	39	24.165	7.35	0.27477	0.08828	0	19	AaeL_AAEL010836, AAEL010836	128122754	128130170	5	ribitol kinase [Source:VB Community Annotation]	FGGY carbohydrate kinase domain-containing protein
Chr2	LOC5571256	AAEL001568	TRP	glycine receptor subunit alphaZ1	51	24.163	12.52	0.37713	0.25123	0	12	AaeL_AAEL001568, AAEL001568	22965914	23008195	10	glycine receptor beta precursor, putative [Source:VB Community Annotation]	glycine receptor subunit alphaZ1
Chr2	LOC5563894	AAEL012633	UNK	uncharacterized LOC5563894	131	24.159	7.778	0.1739	0.33977	0	84	AaeL_AAEL014214, AAEL012633, AAEL014214	50664151	51233846	16		uncharacterized LOC5563894
Chr2	LOC5579241	AAEL020646	DIV	transmembrane protein 35A	12	24.13	19.47	0.25361	0.27489	1	0	AaeL_AAEL009300, AAEL009300	17282384	17345549	4		transmembrane protein 35A
Chr2	LOC5578318	AAEL013643	MIT	transcription factor A, mitochondrial	60	24.11	10.665	0.31833	0.22459	0	33	AaeL_AAEL013643, AAEL013643	324269101	324270661	2	mitochondrial transcription factor A, putative [Source:VB Community Annotation]	transcription factor A, mitochondrial
Chr2	LOC5578960	AAEL013939	DIV	mitogen-activated protein kinase ERK-A	80	24.106	15.253	0.1216	0.39548	0	6	AaeL_AAEL013939, AAEL013939	352285450	352650321	9	erk1/2 [Source:VB Community Annotation]	mitogen-activated protein kinase ERK-A
Chr2	LOC5565757	AAEL004991	DIV	FERM domain-containing protein 5	77	24.063	11.953	0.15445	0.45231	26	0	AaeL_AAEL004991, AAEL004991	282045697	282063859	8	protein 4.1 (band 4.1) (EPB4.1) [Source:VB Community Annotation]	FERM domain-containing protein 5
Chr2	LOC5566323		DIV	activin receptor type-1	5	24.06	12.57	0.19984	0.41802	0	1	AaeL_AAEL012152, AAEL012152, AAEL015125	27505790	27565279	10
Chr2	LOC5571296	AAEL001549	DIV	serine/threonine-protein kinase N	129	24.056	12.456	0.33997	0.17599	32	0	AaeL_AAEL001549, AAEL001549	20544599	20914618	19	protein kinase c [Source:VB Community Annotation]	serine/threonine-protein kinase N
Chr2	LOC5574846	AAEL011448	TRP	alpha-tocopherol transfer protein-like	28	24.05	8.061	0.41869	0.33301	16	0	AaeL_AAEL011448, AAEL011448	37134532	37135969	2		alpha-tocopherol transfer protein-like
Chr2	LOC5565687	AAEL019472	DIV	protein disks lost	124	24.017	8.965	0.15517	0.28693	48	0	AaeL_AAEL004917, AAEL004917, AAEL004924	260476168	260762329	12		protein disks lost
Chr2	LOC5573094	AAEL010286	DIV	leucine-rich repeat and fibronectin type-III domain-containing protein 3	58	23.97	12.55	0.44402	0.05599	0	16	AaeL_AAEL010286, AAEL010286	341332841	341507259	9	leucine-rich transmembrane protein [Source:VB Community Annotation]	leucine-rich repeat and fibronectin type-III domain-containing protein 3
Chr2	LOC5578781	AAEL019637	RRTT	histone H1	9	23.96	21.101	0.25158	0.28738	9	0	AaeL_AAEL015684, AAEL015684	316709850	316710473	1		histone H1
Chr2	LOC5575040	AAEL011591	UNK	uncharacterized LOC5575040	36	23.905	10.28	0.39283	0.09618	18	0	AaeL_AAEL011591, AAEL011591	27072764	27084040	6		uncharacterized LOC5575040
Chr2	LOC5574088	AAEL002250	RRTT	DNA repair protein REV1	16	23.74	16.684	0.21358	0.34064	14	0	AaeL_AAEL002250, AAEL002250	31418403	31456209	3	terminal deoxycytidyl transferase rev1 [Source:VB Community Annotation]	DNA repair protein REV1
Chr2	LOC5574842	AAEL011462	RRTT	general transcription factor IIE subunit 2	32	23.715	8.901	0.35329	0.276	19	0	AaeL_AAEL011462, AAEL011462	37172808	37174051	3	Transcription initiation factor IIE subunit beta [Source:UniProtKB/TrEMBL;Acc:A0A1S4FTA4]	general transcription factor IIE subunit 2
Chr2	LOC5575210	AAEL019818	DIV	serine/threonine-protein phosphatase 6 regulatory ankyrin repeat subunit B	180	23.713	7.846	0.30163	0.24993	0	35	AaeL_AAEL008338, AAEL008338, AAEL011679, AAEL014661	347306680	347582441	22		serine/threonine-protein phosphatase 6 regulatory ankyrin repeat subunit B
Chr2	LOC23687386	AAEL016966	CSR	odorant receptor [Source:VB Community Annotation]	23	23.675	7.663	0.46733	0.30538	18	0		355655445	NA	NA	odorant receptor [Source:VB Community Annotation]
Chr2	LOC5575742	AAEL027485	TRP	facilitated trehalose transporter Tret1-2 homolog	27	23.59	12.978	0.39982	0.28329	27	0		16498250	16500512	0		facilitated trehalose transporter Tret1-2 homolog
Chr2	LOC5571449	AAEL009085	SIGT	rho GTPase-activating protein 68F	49	23.577	13.222	0.39531	0.10954	0	16	AaeL_AAEL009085, AAEL009085	4022386	4109644	8	rho/rac/cdc GTPase-activating protein [Source:VB Community Annotation]	rho GTPase-activating protein 68F
Chr2	LOC5568469	AAEL006888	DIV	proteoglycan 4	135	23.543	9.429	0.22251	0.28833	109	0	AaeL_AAEL006888, AAEL006888	25520567	25605738	5		proteoglycan 4
Chr2	LOC5574099	AAEL019956	DIV	cAMP-dependent protein kinase type I regulatory subunit	91	23.508	9.945	0.3137	0.24922	0	21	AaeL_AAEL002277, AAEL002252, AAEL002277	30904398	31095470	11		cAMP-dependent protein kinase type I regulatory subunit
Chr2	LOC5574095	AAEL019776	UNK	uncharacterized LOC5574095	349	23.5	8.567	0.31548	0.27312	0	68	AaeL_AAEL002251, AAEL002251	31180976	31398656	18		uncharacterized LOC5574095
Chr2	LOC5565997	AAEL009588	TRP	probable nuclear hormone receptor HR3	51	23.47	9.586	0.27888	0.27577	0	8	AaeL_AAEL009588, AAEL009588, AaHR3-2, HR3	357186388	357685749	17	expressed protein (HR3) [Source:VB Community Annotation]	probable nuclear hormone receptor HR3
Chr2	LOC5570536	AAEL001437	UNK	uncharacterized LOC5570536	56	23.447	8.272	0.39023	0.19844	1	0	AaeL_AAEL001437, AAEL001437	47004237	47644489	13		uncharacterized LOC5570536
Chr2	LOC5571772	AAEL009296	RRTT	histone H3-5	18	23.4	15.113	0.26333	0.31154	0	12	AaeL_AAEL009296, AAEL009296	17464317	17465492	1	histone H3, putative [Source:VB Community Annotation]	histone H3-5
Chr2	LOC5565909	AAEL000699	DIV	nuclear fragile X mental retardation-interacting protein 1	39	23.38	9.118	0.20125	0.33087	35	0	AaeL_AAEL000699, AAEL000699	459323965	459325556	1		nuclear fragile X mental retardation-interacting protein 1
Chr2	LOC5565108	AAEL004586	RRTT	histone deacetylase Rpd3	46	23.377	12.876	0.17578	0.46325	0	4	AaeL_AAEL004586, AAEL004586	33873227	33912537	6	Histone deacetylase [Source:UniProtKB/TrEMBL;Acc:Q17CF0]	histone deacetylase Rpd3
Chr2	LOC5568247	AAEL006663	CYT/STR	ankyrin repeat domain-containing protein 13C	124	23.369	7.429	0.18768	0.33327	0	16	AaeL_AAEL006663, AAEL006663	325184724	325237689	6		ankyrin repeat domain-containing protein 13C
Chr2	LOC5569850	AAEL007959	TRP	zinc transporter ZIP9	41	23.347	12.984	0.34807	0.21568	0	19	AaeL_AAEL007959, AAEL007959	351491086	351502659	2		zinc transporter ZIP9
Chr2	LOC5574114	AAEL002258	RRTT	transcription factor grauzone	31	23.345	18.124	0.22742	0.34498	0	19	AaeL_AAEL002258, AAEL002258	31456126	31478146	5		transcription factor grauzone
Chr2	LOC5566252	AAEL005284	SigT	tyrosine-protein phosphatase Lar	119	23.342	6.709	0.14565	0.28809	0	40	AaeL_AAEL005284, AAEL005284	286160976	286768392	27	receptor tyrosine phosphatase type r2a [Source:VB Community Annotation]	tyrosine-protein phosphatase Lar
Chr2	LOC110675561	AAEL020423	DIV	tektin-1	8	23.33	14.637	0.32132	0.13117	0	4		55692958	55712526	3		tektin-1
Chr2	LOC5572653	AAEL001876	DIV	protein decapentaplegic	36	23.27	9.835	0.03945	0.39449	0	11	AaeL_AAEL001876, AAEL001876	275544348	275689849	4	decapentaplegic, deca [Source:VB Community Annotation]	protein decapentaplegic
Chr2	LOC5576608	AAEL012637	UNK	uncharacterized LOC5576608	57	23.263	7.059	0.2072	0.38873	0	36	AaeL_AAEL012637, AAEL012637	51378745	51406734	5		uncharacterized LOC5576608
Chr2	LOC5565097	AAEL004583	DIV	contactin-associated protein-like 4	19	23.24	11.263	0.15261	0.41762	6	0	AaeL_AAEL004587, AAEL004583, AAEL004587	33540234	33850262	27		contactin-associated protein-like 4
Chr2	LOC5576746	AAEL011142	SIGT	guanine nucleotide exchange factor DBS	202	23.137	11.06	0.26442	0.28936	54	0	AaeL_AAEL012730, AAEL011142, AAEL012730, AAEL012732	15766240	16224208	23		guanine nucleotide exchange factor DBS
Chr2	LOC5578789	AAEL003657	DIV	gastrula zinc finger protein XlCGF26.1	36	23.13	11.693	0.16657	0.38697	28	0	AaeL_AAEL003657, AAEL003657	316668098	316670023	3	zinc finger protein [Source:VB Community Annotation]	gastrula zinc finger protein XlCGF26.1
Chr2	LOC5578169	AAEL013549	RRTT	transcription factor grauzone	55	23.127	11.404	0.19455	0.33378	38	0	AaeL_AAEL013549, AAEL013549	29214397	29226387	3		transcription factor grauzone
Chr2	LOC5578213	AAEL018302	DIV	aromatic-L-amino-acid decarboxylase	116	23.117	7.779	0.16335	0.30751	0	73	AaeL_AAEL003450, AAEL003450, AAEL003475	15156847	15213849	9		aromatic-L-amino-acid decarboxylase
Chr2	LOC5578787	AAEL003669	RRTT	histone H2A	7	23.1	19.696	0.23082	0.3384	4	0	AaeL_AAEL003669, AAEL003669	316690968	316691462	1	Histone H2A [Source:UniProtKB/TrEMBL;Acc:Q17ER3]	histone H2A
Chr2	LOC110675350	AAEL020466	DIV	sulfhydryl oxidase 1-like	5	23.09	15.156	0.12544	0.37567	3	0		16789887	16791913	1		sulfhydryl oxidase 1-like
Chr2	LOC5574840	AAEL011449	TRP	alpha-tocopherol transfer protein-like	39	23.09	8.756	0.35994	0.3479	0	17	AaeL_AAEL011449, AAEL011449	37031615	37057848	2		alpha-tocopherol transfer protein-like
Chr2	LOC5565878	AAEL000679	DIV	NEDD8	27	23.085	10.272	0.28811	0.28534	5	0	AaeL_AAEL000679, AAEL000679	459681832	459682528	3	NEDD8, putative [Source:VB Community Annotation]	NEDD8
Chr2	LOC5571268	AAEL001584	UNK	uncharacterized LOC5571268	85	23.082	9.949	0.31317	0.21382	62	0	AaeL_AAEL001584, AAEL001584	22685368	22799234	8		uncharacterized LOC5571268
Chr2	LOC5577732		CYT/STR	mucin-2	153	22.994	5.681	0.28957	0.24429	39	0	AaeL_AAEL013367, AAEL013367	323288657	323896767	14
Chr2	LOC5570085	AAEL001358	UNK	uncharacterized LOC5570085	36	22.94	9.261	0.26161	0.31831	8	0	AaeL_AAEL001358, AAEL001358	57256039	57258477	4		uncharacterized LOC5570085
Chr2	LOC5577783	AAEL013370	UNK	uncharacterized LOC5577783	16	22.91	8.153	0.03018	0.343	0	5	AaeL_AAEL013370, AAEL013370	270689618	270691121	2		uncharacterized LOC5577783
Chr2	LOC5571771	AAEL009288	MIT	39S ribosomal protein L48, mitochondrial	39	22.885	14.757	0.29047	0.30554	3	0	AaeL_AAEL009288, AAEL009288	17464009	17466456	3	mitochondrial ribosomal protein, L48, putative [Source:VB Community Annotation]	39S ribosomal protein L48, mitochondrial
Chr2	LOC5577600	AAEL003272	CYT/STR	endocuticle structural glycoprotein SgAbd-8	19	22.85	10.677	0.09805	0.3785	4	0	AaeL_AAEL014420, AAEL003272, AAEL014420	366354773	366369822	3	pupal cuticle protein 78E, putative [Source:VB Community Annotation]	endocuticle structural glycoprotein SgAbd-8
Chr2	LOC5574849	AAEL011454	DIV	clavesin-2	33	22.825	10.101	0.32761	0.35605	0	16	AaeL_AAEL011454, AAEL011454	37110569	37119470	2		clavesin-2
Chr2	LOC5569703	AAEL007856	DIV	protein eyes shut	254	22.824	12.528	0.3802	0.21189	0	194	AaeL_AAEL007856, AAEL007856	460534281	460558527	7	crumbs [Source:VB Community Annotation]	protein eyes shut
Chr2	LOC5569816	AAEL001307	DIV	clavesin-1	52	22.787	9.322	0.28672	0.24221	0	19	AaeL_AAEL001307, AAEL001307	447788846	447807869	3	SEC14, putative [Source:VB Community Annotation]	clavesin-1
Chr2	LOC5573779	AAEL000284	DIV	EEF1A lysine methyltransferase 2	16	22.76	12.331	0.15096	0.46166	0	12	AaeL_AAEL000284, AAEL000284	75356738	75357706	3	Protein-lysine N-methyltransferase AAEL000284 [Source:UniProtKB/TrEMBL;Acc:Q17PM4]	EEF1A lysine methyltransferase 2
Chr2	LOC5575179	AAEL000304	RRTT	RNA-binding protein FUS	41	22.76	10.532	0.07852	0.33325	7	0	AaeL_AAEL000304, AAEL000304	367856482	367886958	7		RNA-binding protein FUS
Chr2	LOC5570083		UNK	uncharacterized LOC5570083	1	22.74	22.74	0	0.44709	0	0	AaeL_AAEL001325, AAEL001325	57326250	57327371	4
Chr2	LOC5564671	AAEL014555	PROT	proteasome maturation protein	12	22.71	14.657	0.23147	0.30193	0	5		332321259	332321999	3	Ump1p protein, putative [Source:VB Community Annotation]	proteasome maturation protein
Chr2	LOC5569176	AAEL019638	PROT	prolyl endopeptidase FAP	180	22.7	8.735	0.15078	0.362	34	0	AaeL_AAEL007438, AAEL007438, AAEL007448, AAEL017387	290617842	291194596	18		prolyl endopeptidase FAP
Chr2	LOC5574084	AAEL002279	RRTT	transcription factor grauzone	23	22.655	19.745	0.25953	0.30148	16	0	AaeL_AAEL002279, AAEL002279	31487143	31500178	3		transcription factor grauzone
Chr2	LOC5571262	AAEL001569	RRTT	dnaJ homolog subfamily C member 5 homolog	56	22.65	12.374	0.36263	0.23373	0	5	AaeL_AAEL001569, AAEL001569, AAEL001576	22846686	22887626	11		dnaJ homolog subfamily C member 5 homolog
Chr2	LOC5565758	AAEL004974	MET	galactosylgalactosylxylosylprotein 3-beta-glucuronosyltransferase S	121	22.646	9.983	0.23067	0.44665	0	0	AaeL_AAEL004974, AAEL004974	282054464	282157857	9	beta-1,3-glucuronyltransferase s, p [Source:VB Community Annotation]	galactosylgalactosylxylosylprotein 3-beta-glucuronosyltransferase S
Chr2	LOC5576629	AAEL012658	DIV	PDZ domain-containing protein GIPC3	23	22.64	9.258	0.15878	0.36229	6	0	AaeL_AAEL012658, AAEL012658	18395478	18461795	6	rgs-gaip interacting protein gipc [Source:VB Community Annotation]	PDZ domain-containing protein GIPC3
Chr2	LOC5573399	AAEL024714	DIV	zinc finger protein 16	18	22.62	9.531	0.40205	0.17048	11	0	AaeL_AAEL008429, AAEL008429	356913706	356915636	3		zinc finger protein 16
Chr2	LOC5566270	AAEL000733	DIV	3 beta-hydroxysteroid dehydrogenase/Delta 5-->4-isomerase	41	22.58	10.822	0.21864	0.33571	10	0	AaeL_AAEL000733, AAEL000733	55130648	55210893	4	hydroxysteroid dehydrogenase [Source:VB Community Annotation]	3 beta-hydroxysteroid dehydrogenase/Delta 5-->4-isomerase
Chr2	LOC5572622	AAEL009936	UNK	uncharacterized LOC5572622	61	22.575	8.957	0.20695	0.41206	0	39	AaeL_AAEL009936, AAEL009936	333980995	333993228	2		uncharacterized LOC5572622
Chr2	LOC5566911	AAEL017053	DIV	zinc finger protein Xfin	189	22.566	8.733	0.20935	0.25326	0	74	AaeL_AAEL005534, AAEL005534	337034837	337103119	7		zinc finger protein Xfin
Chr2	LOC5570669	AAEL008475	TRP	vacuolar protein sorting-associated protein 8 homolog	119	22.555	12.876	0.28236	0.37583	77	0	AaeL_AAEL008475, AAEL008475	19118453	19162610	4		vacuolar protein sorting-associated protein 8 homolog
Chr2	LOC5569145	AAEL007407	UNK	uncharacterized LOC5569145	136	22.536	8.354	0.2723	0.22892	45	0	AaeL_AAEL007407, AAEL007407, AAEL007408	12322200	12621188	10		uncharacterized LOC5569145
Chr2	LOC5569844	AAEL007954	Detox/ReDox	glutathione S-transferase 1	50	22.527	8.496	0.29429	0.25534	32	0	AaeL_AAEL007954, AAEL007954, GSTE1	351609279	351610907	3	glutathione transferase [Source:VB Community Annotation]	glutathione S-transferase 1
Chr2	LOC5575448	AAEL002645	DIV	ER degradation-enhancing alpha-mannosidase-like protein 3	63	22.48	9.885	0.30328	0.37763	13	0	AaeL_AAEL002645, AAEL002645, AAEL002648	244936495	244977615	12	mannosyl-oligosaccharide alpha-1,2-mannosidase, putative [Source:VB Community Annotation]	ER degradation-enhancing alpha-mannosidase-like protein 3
Chr2	LOC5564672	AAEL014556	DIV	2-oxo-4-hydroxy-4-carboxy-5-ureidoimidazoline decarboxylase	23	22.375	15.269	0.30339	0.21186	5	0	AaeL_AAEL014556, AAEL014556	332338560	332339792	3		2-oxo-4-hydroxy-4-carboxy-5-ureidoimidazoline decarboxylase
Chr2	LOC5577275	AAEL013118	DIV	protein G12	47	22.367	8.119	0.34609	0.05829	33	0	AaeL_AAEL013118, AAEL013118	338404881	338405800	3		protein G12
Chr2	LOC5565761	AAEL004980	PROT	ubiquitin carboxyl-terminal hydrolase 3	45	22.347	12.504	0.06286	0.45112	21	0	AaeL_AAEL004980, AAEL004980	282192397	282239038	7	Ubiquitinyl hydrolase 1 [Source:UniProtKB/TrEMBL;Acc:Q17BE1]	ubiquitin carboxyl-terminal hydrolase 3
Chr2	LOC5568611	AAEL006976	RRTT	repressor of RNA polymerase III transcription MAF1 homolog	9	22.31	6.757	0.37304	0.3358	3	0	AaeL_AAEL006976, AAEL006976	399308440	399342626	4		repressor of RNA polymerase III transcription MAF1 homolog
Chr2	LOC5577734	AAEL019516	RRTT	histone demethylase UTY	228	22.299	8.364	0.40129	0.25363	0	61	AaeL_AAEL013644, AAEL013363, AAEL013634, AAEL013644	323980385	324247353	14		histone demethylase UTY
Chr2	LOC5580324	AAEL012903	TRP	facilitated trehalose transporter Tret1	50	22.28	10.368	0.26478	0.31979	0	36	AaeL_AAEL012903, AAEL012903	365651825	365653737	2	sugar transporter [Source:VB Community Annotation]	facilitated trehalose transporter Tret1
Chr2	LOC5579400	AAEL024757	TRP	ligand gated ion channel	39	22.26	9.392	0.14864	0.31956	20	0		17128581	NA	NA	ligand gated ion channel
Chr2	LOC5571766	AAEL009285	RNA_PROC	ATP-dependent RNA helicase DDX54	79	22.25	8.114	0.22145	0.30866	0	62	AaeL_AAEL009285, AAEL009285	17572237	17575158	3	DEAD box ATP-dependent RNA helicase [Source:VB Community Annotation]	ATP-dependent RNA helicase DDX54
Chr2	LOC5564920	AAEL004493	RNA_PROC	pre-rRNA-processing protein TSR1 homolog	39	22.24	8.889	0.30159	0.32445	0	20	AaeL_AAEL004493, AAEL004493	453126470	453134833	4	ribosome biogenesis protein tsr1 (20S rRNA accumulation protein 1) [Source:VB Community Annotation]	pre-rRNA-processing protein TSR1 homolog
Chr2	LOC5570897	AAEL001493	CYT/STR	laminin subunit alpha-1	232	22.186	9.787	0.16281	0.32603	0	160	AaeL_AAEL001477, AAEL001477, AAEL001493	263974160	264521445	25		laminin subunit alpha-1
Chr2	LOC5571298	AAEL001548	MET	2-hydroxyacylsphingosine 1-beta-galactosyltransferase	38	22.16	8.518	0.40521	0.12762	0	30	AaeL_AAEL001548, AAEL001548	20804142	20806040	2	glucosyl/glucuronosyl transferases [Source:VB Community Annotation]	2-hydroxyacylsphingosine 1-beta-galactosyltransferase
Chr2	LOC5578788	AAEL015682	RRTT	histone H2B	4	22.13	19.745	0.29189	0.27386	0	2	AaeL_AAEL015682, AAEL015682	316690348	316690821	1	Histone H2B [Source:UniProtKB/TrEMBL;Acc:Q17ER2]	histone H2B
Chr2	LOC5566721	AAEL018154	RRTT	homeobox protein aristaless	85	22.064	9.008	0.08766	0.33774	31	0	AaeL_AAEL008321, AAEL008321, AAEL008326	273572579	273688192	9		homeobox protein aristaless
Chr2	LOC5577064	AAEL003097	SIGT	calmodulin-binding transcription activator 1	399	21.992	9.645	0.18148	0.37301	0	122	AaeL_AAEL003097, AAEL003097	43467571	44084352	28	calmodulin-binding transcription activator (camta), drome [Source:VB Community Annotation]	calmodulin-binding transcription activator 1
Chr2	LOC5575737	AAEL019592	DIV	SPARC-related modular calcium-binding protein 2	124	21.97	9.409	0.15276	0.37436	0	5	AaeL_AAEL012043, AAEL012043	16609961	16827569	14		SPARC-related modular calcium-binding protein 2
Chr2	LOC5568098	AAEL006560	DIV	transmembrane emp24 domain-containing protein 5	46	21.927	10.309	0.42179	0.21003	0	18	AaeL_AAEL006560, AAEL006560	58417637	58428820	3	cop-coated vesicle membrane protein P24 [Source:VB Community Annotation]	transmembrane emp24 domain-containing protein 5
Chr2	LOC5579460	AAEL015402	UNK	uncharacterized LOC5579460	33	21.9	10.789	0.4151	0.21386	0	31	AaeL_AAEL015402, AAEL015402	17493850	17495446	1		uncharacterized LOC5579460
Chr2	LOC5569378	AAEL007563	Detox/ReDox	dual oxidase	95	21.894	9.425	0.21111	0.40427	59	0	AaeL_AAEL007563, AAEL007563, DUOX	248163088	248356521	18	Dual Oxidase: Peroxidase and NADPH-Oxidase domains. [Source:VB Community Annotation]	dual oxidase
Chr2	LOC5566289	AAEL018120	RRTT	ribosomal protein S6 kinase beta-2	56	21.887	9.758	0.39174	0.02557	0	0	S6K	55713249	55875670	16	Ribosomal protein S6 kinase [Source:UniProtKB/TrEMBL;Acc:Q535V4]	ribosomal protein S6 kinase beta-2
Chr2	LOC5571606	AAEL009190	MET	xyloside xylosyltransferase 1	57	21.873	9.47	0.23277	0.32569	30	0	AaeL_AAEL001590, AAEL001590	21717478	21720138	2		xyloside xylosyltransferase 1
Chr2	LOC5579471	AAEL019852	DIV	restin homolog	253	21.833	10.46	0.26513	0.28247	0	159	AaeL_AAEL013698, AAEL013697, AAEL013698, AAEL013699	352691726	353045996	15		restin homolog
Chr2	LOC23687910	AAEL017490	DIV	zinc finger protein 512B	12	21.81	11.467	0.00108	0.39203	0	7	AaeL_AAEL017490, AAEL017490	270490352	270491120	2		zinc finger protein 512B
Chr2	LOC110674017	AAEL027018	DIV	polyprenol reductase-like	28	21.745	10.307	0.01727	0.41604	0	10		16785978	16787866	2		polyprenol reductase-like
Chr2	LOC5577804	AAEL011592	DIV	serine-rich adhesin for platelets	92	21.708	7.288	0.32373	0.17372	0	7	AaeL_AAEL013387, AAEL011592, AAEL013387	26631167	27204040	16	secreted mucin MUC17, putative [Source:VB Community Annotation]	serine-rich adhesin for platelets
Chr2	LOC5565906	AAEL000719	SIGT	rho guanine nucleotide exchange factor 7	93	21.682	8.801	0.28092	0.3468	51	0	AaeL_AAEL000719, AAEL000719	459334861	459409615	12	pak-interacting exchange factor, beta-pix/cool-1 [Source:VB Community Annotation]	rho guanine nucleotide exchange factor 7
Chr2	LOC5569853	AAEL007955	Detox/ReDox	glutathione S-transferase E14	97	21.66	8.865	0.2048	0.28823	0	27	AaeL_AAEL007955, AAEL007955, GSTE8	351607324	351616641	5	glutathione transferase [Source:VB Community Annotation]	glutathione S-transferase E14
Chr2	LOC5566280	AAEL000751	TRP	putative sodium/calcium exchanger 7	118	21.642	8.564	0.28758	0.24508	0	68	AaeL_AAEL000751, AAEL000751	55407806	55417686	7	Na/Ca exchanger [Source:VB Community Annotation]	putative sodium/calcium exchanger 7
Chr2	LOC5568181	AAEL023253	TRP	probable cationic amino acid transporter	164	21.642	8.336	0.34346	0.198	0	74	AaeL_AAEL006604, AAEL006604	463176479	463246650	11		probable cationic amino acid transporter
Chr2	LOC5565855	AAEL005021	DIV	calponin homology domain-containing protein DDB_G0272472	64	21.57	10.351	0.1937	0.34302	0	50	AaeL_AAEL005021, AAEL005021	444200902	444212165	4		calponin homology domain-containing protein DDB_G0272472
Chr2	LOC5565856	AAEL005040	PROT	E3 ubiquitin-protein ligase siah-1	17	21.51	6.768	0.17944	0.21981	17	0	AaeL_AAEL005040, AAEL005040, AAEL801201	444230694	444232435	3	E3 ubiquitin-protein ligase [Source:UniProtKB/TrEMBL;Acc:Q17BB8]	E3 ubiquitin-protein ligase siah-1
Chr2	LOC5578951	AAEL013935	UNK	uncharacterized LOC5578951	24	21.51	7.493	0.14462	0.31613	0	8	AaeL_AAEL013935, AAEL013935	305933126	305934380	2		uncharacterized LOC5578951
Chr2	LOC5574282	AAEL011055	MIT	protein tumorous imaginal discs, mitochondrial	70	21.485	10.617	0.25054	0.43128	0	29	AaeL_AAEL011055, AAEL011055	63355637	63367462	6	chaperone protein DNAj [Source:VB Community Annotation]	protein tumorous imaginal discs, mitochondrial
Chr2	LOC5575521	AAEL011901	MET	1-acyl-sn-glycerol-3-phosphate acyltransferase alpha	129	21.441	10.818	0.21856	0.33989	13	0	AaeL_AAEL011901, AAEL011901	449737184	449761775	5	1-acyl-sn-glycerol-3-phosphate acyltransferase [Source:VB Community Annotation]	1-acyl-sn-glycerol-3-phosphate acyltransferase alpha
Chr2	LOC5572625	AAEL025223	RRTT	enhancer of mRNA-decapping protein 4 homolog	11	21.43	7.81	0.37121	0.35182	0	3	AaeL_AAEL009934, AAEL009934	334131828	334179886	8		enhancer of mRNA-decapping protein 4 homolog
Chr2	LOC5569288	AAEL007547	TRP	H(+)/Cl(-) exchange transporter 7	25	21.41	17.364	0.23247	0.38475	0	15	AaeL_AAEL007547, AAEL007547	17136625	17175827	7	chloride channel protein [Source:VB Community Annotation]	H(+)/Cl(-) exchange transporter 7
Chr2	LOC5571275	AAEL001577	DIV	neurogenic locus notch homolog protein 1	85	21.386	7.37	0.31389	0.23283	0	47	AaeL_AAEL001577, AAEL001577	22210206	22225480	8		neurogenic locus notch homolog protein 1
Chr2	LOC5578774	AAEL003656	UNK	uncharacterized LOC5578774	21	21.29	10.429	0.31661	0.35435	0	9	AaeL_AAEL003656, AAEL003656	316762068	316763215	1		uncharacterized LOC5578774
Chr2	LOC23687965	AAEL017545	DIV	putative SERF-like protein	9	21.26	16.734	0.15378	0.38628	1	0	AaeL_AAEL017545, AAEL017545	343119455	343130126	3		putative SERF-like protein
Chr2	LOC5563775	AAEL003925	UNK	uncharacterized LOC5563775	14	21.26	9.662	0.23532	0.32965	9	0	AaeL_AAEL003925, AAEL003925	354783183	354784197	4		uncharacterized LOC5563775
Chr2	LOC5575745	AAEL012047	DIV	zinc finger protein 62	28	21.245	12.497	0.25334	0.34326	23	0	AaeL_AAEL012047, AAEL012047	16304715	16307319	2		zinc finger protein 62
Chr2	LOC5565281	AAEL013640	DIV	L-xylulose reductase	64	21.245	9.308	0.38227	0.22366	0	0	AaeL_AAEL013640, AAEL013640	324280825	324288517	4	lung carbonyl reductase [Source:VB Community Annotation]	L-xylulose reductase
Chr2	LOC5569517	AAEL007697	RNA_PROC	rRNA-processing protein FCF1 homolog	17	21.23	7.069	0.22094	0.17565	12	0	AaeL_AAEL007697, AAEL007697	470256576	470257452	2		rRNA-processing protein FCF1 homolog
Chr2	LOC5573090	AAEL010283	SIGT	rab3 GTPase-activating protein catalytic subunit	126	21.22	9.263	0.36991	0.24822	56	0	AaeL_AAEL010283, AAEL010283	341301185	341563097	2		rab3 GTPase-activating protein catalytic subunit
Chr2	LOC5569151	AAEL025281	DIV	protein NLRC5	18	21.21	13.099	0.32939	0.19071	13	0	AaeL_AAEL007411, AAEL007411	11186683	11187917	2		protein NLRC5
Chr2	LOC5564472	AAEL020804	UNK	uncharacterized LOC5564472	18	21.21	8.571	0.00107	0.37448	0	9	AaeL_AAEL014456, AAEL014456	118726499	118774418	5		uncharacterized LOC5564472
Chr2	LOC5564929	AAEL004488	UNK	uncharacterized LOC5564929	33	21.17	9.518	0.23328	0.2904	0	18	AaeL_AAEL004488, AAEL004488	452225387	452229277	2		uncharacterized LOC5564929
Chr2	LOC5564538	AAEL023825	DIV	zinc finger protein 883	57	21.153	9.076	0.20307	0.26588	0	44	AaeL_AAEL014509, AAEL014509	14913274	14933597	3		zinc finger protein 883
Chr2	LOC5569049	AAEL007342	MET	lipopolysaccharide-induced tumor necrosis factor-alpha factor homolog	48	21.13	11.07	0.15414	0.45252	4	0	AaeL_AAEL007342, AAEL007342	344564154	344600647	5		lipopolysaccharide-induced tumor necrosis factor-alpha factor homolog
Chr2	LOC5569185	AAEL007451	DIV	DDB1- and CUL4-associated factor 11	38	21.11	9.418	0.27058	0.25523	0	9	AaeL_AAEL007451, AAEL007451	291507338	291524202	8	WD-repeat protein [Source:VB Community Annotation]	DDB1- and CUL4-associated factor 11
Chr2	LOC23687984	AAEL017564	CSR	odorant receptor [Source:VB Community Annotation]	93	21.05	10.246	0.31656	0.26567	48	0		448733060	NA	NA	odorant receptor [Source:VB Community Annotation]
Chr2	LOC5569078	AAEL001206	RRTT	threonine--tRNA ligase, cytoplasmic	52	21.05	9.807	0.30939	0.2498	0	6	AaeL_AAEL001206, AAEL001206	413338188	413348859	8	threonyl-tRNA synthetase [Source:VB Community Annotation]	threonine--tRNA ligase, cytoplasmic
Chr2	LOC5566290	AAEL000725	UNK	uncharacterized LOC5566290	12	21.03	17.442	0.23996	0.31462	7	0	AaeL_AAEL000725, AAEL000725	55643007	55644164	3		uncharacterized LOC5566290
Chr2	LOC5571267	AAEL001573	DIV	OCIA domain-containing protein 1	28	20.99	13.016	0.27821	0.25459	0	12	AaeL_AAEL001573, AAEL001573	22820884	22822456	5		OCIA domain-containing protein 1
Chr2	LOC5575754	AAEL023060	PROT	ubiquitin carboxyl-terminal hydrolase 36	58	20.99	8.968	0.39468	0.27021	28	0	AaeL_AAEL002698, AAEL002698	13702958	13758015	7		ubiquitin carboxyl-terminal hydrolase 36
Chr2	LOC5565836	AAEL005017	RRTT	translation initiation factor IF-2	30	20.975	9.448	0.1343	0.41413	0	30	AaeL_AAEL005017, AAEL005017	444620364	444637370	2		translation initiation factor IF-2
Chr2	LOC5579212	AAEL014050	DIV	nucleoside diphosphate-linked moiety X motif 19	42	20.943	8.126	0.36808	0.32712	0	28	AaeL_AAEL014050, AAEL014050	342908961	342910435	4	testosterone-regulated protein rp2 [Source:VB Community Annotation]	nucleoside diphosphate-linked moiety X motif 19
Chr2	LOC5563856		DIV	receptor-type tyrosine-protein phosphatase kappa	98	20.916	5.989	0.33837	0.25069	0	2	AaeL_AAEL014181, AAEL014181, AAEL801113	355476896	355993890	20
Chr2	LOC5572450	AAEL001835	TRP	sodium-coupled monocarboxylate transporter 1	55	20.867	7.437	0.12637	0.38024	0	10	AaeL_AAEL001835, AAEL001835	375315859	375329969	8	sodium/solute symporter [Source:VB Community Annotation]	sodium-coupled monocarboxylate transporter 1
Chr2	LOC110676890	AAEL025424	UNK	uncharacterized LOC110676890	87	20.83	7.699	0.166	0.28673	0	0		360186498	360205763	3		uncharacterized LOC110676890
Chr2	LOC5570424	AAEL008327	TRP	intraflagellar transport protein 57 homolog	50	20.813	6.555	0.39577	0.19338	43	0	AaeL_AAEL008327, AAEL008327	274075762	274077277	3	huntingtin-interacting protein, putative [Source:VB Community Annotation]	intraflagellar transport protein 57 homolog
Chr2	LOC5566648	AAEL019466	DIV	protein mothers against dpp	64	20.812	7.724	0.23377	0.32433	0	8	AaeL_AAEL005513, AAEL005513	348298231	348402834	8	Mothers against decapentaplegic homolog [Source:UniProtKB/TrEMBL;Acc:A0A1S4FAT3]	protein mothers against dpp
Chr2	LOC5573644		DIV	SUMO-activating enzyme subunit 2	17	20.79	6.049	0.29693	0.19327	8	0	AaeL_AAEL010641, AAEL010641	279266757	279273349	5
Chr2	LOC5569804	AAEL024618	UNK	uncharacterized LOC5569804	292	20.783	8.184	0.29339	0.27836	0	48	AaeL_AAEL001296, AAEL001296	448273600	449091896	18		uncharacterized LOC5569804
Chr2	LOC5574478	AAEL002388	DIV	oocyte zinc finger protein XlCOF6	23	20.68	10.391	0.15205	0.39254	0	17	AaeL_AAEL012224, AAEL012224	334549019	334551793	3	zinc finger protein [Source:VB Community Annotation]	oocyte zinc finger protein XlCOF6
Chr2	LOC5571223	AAEL008916	TRP	potassium channel subfamily T member 2	133	20.529	7.643	0.24952	0.31231	0	14	AaeL_AAEL008915, AAEL008915, AAEL008916	19581206	20297350	35		potassium channel subfamily T member 2
Chr2	LOC5575755	AAEL002724	DIV	BAI1-associated protein 3	87	20.508	9.644	0.40274	0.254	55	0	AaeL_AAEL002724, AAEL002710, AAEL002724	13257325	13694090	15	munc13-4 [Source:VB Community Annotation]	BAI1-associated protein 3
Chr2	LOC5566265	AAEL023348	DIV	ecdysone-induced protein 74EF	9	20.46	17.767	0.2687	0.33121	0	3	AaeL_AAEL000741, AAEL000741, E74A, E74B	56000555	56067862	4		ecdysone-induced protein 74EF
Chr2	LOC5568184	AAEL020303	TRP	multidrug resistance-associated protein 7	223	20.377	9.242	0.34195	0.26631	193	0	AaeL_AAEL006622, AAEL006622	463313906	463367902	5		multidrug resistance-associated protein 7
Chr2	LOC5569698	AAEL007862	UNK	uncharacterized LOC5569698	84	20.356	10.966	0.32135	0.34595	62	0	AaeL_AAEL007862, AAEL007862	460473079	460501501	5		uncharacterized LOC5569698
Chr2	LOC5575785	AAEL024006	IMM	serpin-ZXA	32	20.335	12.527	0.23881	0.37448	30	0	AaeL_AAEL002715, AAEL002715, SRPN22	14569225	14570581	3		serpin-ZXA
Chr2	LOC5565858	AAEL005036	RRTT	putative RNA polymerase II subunit B1 CTD phosphatase RPAP2 homolog	16	20.31	10.659	0.14665	0.43749	6	0	AaeL_AAEL005036, AAEL005036	446020793	446022223	4		putative RNA polymerase II subunit B1 CTD phosphatase RPAP2 homolog
Chr2	LOC5565895	AAEL019578	UNK	uncharacterized LOC5565895	66	20.273	8.94	0.22076	0.23487	49	0	AaeL_AAEL000712, AAEL000696, AAEL000712	459139421	459247916	7		uncharacterized LOC5565895
Chr2	LOC5565755	AAEL004978	RRTT	ATP-dependent RNA helicase vasa	18	20.24	8.414	0.24216	0.37134	0	11	AaeL_AAEL004978, AAEL004978	281679164	281700584	6	DEAD box ATP-dependent RNA helicase [Source:VB Community Annotation]	ATP-dependent RNA helicase vasa
Chr2	LOC5573506		RRTT	protein vestigial, transcription factor	14	20.19	6.325	0.247	0.28647	4	0	AaeL_AAEL010545, AAEL003263, AAEL010545	366857421	367016614	9
Chr2	LOC5578317	AAEL013635	DIV	zinc finger with UFM1-specific peptidase domain protein	15	20.15	9.921	0.32555	0.30932	8	0	AaeL_AAEL013635, AAEL013635	324347904	324368532	7		zinc finger with UFM1-specific peptidase domain protein
Chr2	LOC5572280		SIGT	protein rhomboid	19	20.14	6.841	0.09647	0.37974	4	0	AaeL_AAEL001749, AAEL001749, AAEL001755	165873980	166187010	11
Chr2	LOC5564283	AAEL014386	PROT	serine protease easter	35	20.135	8.128	0.29988	0.14249	0	24	AaeL_AAEL014386, AAEL014386	132577173	132578638	3	clip-domain serine protease, putative [Source:VB Community Annotation]	serine protease easter
Chr2	LOC5577072	AAEL003108	DIV	tyrosine-protein phosphatase non-receptor type 4	89	20.12	11.409	0.45571	0.11651	59	0	AaeL_AAEL003108, AAEL003108	44120733	44159307	10	protein-tyrosine phosphatase, non-receptor type nt5 [Source:VB Community Annotation]	tyrosine-protein phosphatase non-receptor type 4
Chr2	LOC5566660	AAEL005539	DIV	Fanconi anemia group I protein	121	20.109	8.403	0.21643	0.23718	90	0	AaeL_AAEL005539, AAEL005539	337081494	337113830	9		Fanconi anemia group I protein
Chr2	LOC5569392	AAEL020446	DIV	VWFA and cache domain-containing protein CG16868	63	20.1	9.773	0.22743	0.3741	39	0	AaeL_AAEL007569, AAEL007569	343886987	343911150	4		VWFA and cache domain-containing protein CG16868
Chr2	LOC5578785	AAEL003689	RRTT	histone H4	11	20.02	11.119	0.37124	0.29632	7	0	AaeL_AAEL003689, AAEL003689	316692878	316693307	1	Histone H4 [Source:UniProtKB/TrEMBL;Acc:Q16IE4]	histone H4
Chr2	LOC5570261	AAEL023597	PROT	brachyurin	27	20.005	13.737	0.44424	0.0989	0	23	AaeL_AAEL008203, AAEL008203	6339192	6341897	2		brachyurin
Chr2	LOC5578171	AAEL013557	DIV	zinc finger protein 37 homolog	23	19.99	10.289	0.18731	0.42455	20	0	AaeL_AAEL013557, AAEL013557	29254988	29286739	4		zinc finger protein 37 homolog
Chr2	LOC5578208	AAEL003467	DIV	27 kDa hemolymph protein	36	19.985	11.965	0.25596	0.30717	0	19	AaeL_AAEL003467, AAEL003467	15086134	15087582	5		27 kDa hemolymph protein
Chr2	LOC110677169	AAEL020825	UNK	UNCHARACTERIZED	68	19.983	11.486	0.15814	0.37759	0	13		449759313	NA	NA	UNCHARACTERIZED
Chr2	LOC5576051	AAEL023753	TRP	facilitated trehalose transporter Tret1-2 homolog	10	19.96	9.978	0.31737	0.19568	0	2	AaeL_AAEL014206, AAEL012287, AAEL014206	331800220	331828276	5		facilitated trehalose transporter Tret1-2 homolog
Chr2	LOC5567635	AAEL006211	DIV	tonsoku-like protein	129	19.959	10.393	0.3192	0.33204	0	70	AaeL_AAEL006211, AAEL006211	49102568	49124285	7		tonsoku-like protein
Chr2	LOC5573500	AAEL010533	DIV	mesoderm induction early response protein 1	68	19.958	11.535	0.32013	0.21467	21	0	AaeL_AAEL010533, AAEL010533	314603740	314647358	6		mesoderm induction early response protein 1
Chr2	LOC110675405	AAEL021954	UNK	uncharacterized LOC110675405	29	19.95	8.627	0.26562	0.39785	0	0		26181644	26202435	2		uncharacterized LOC110675405
Chr2	LOC5573481	AAEL010523	UNK	uncharacterized LOC5573481	29	19.95	8.627	0.26562	0.39785	0	14	AaeL_AAEL010523, AAEL010523	26181899	26248527	9		uncharacterized LOC5573481
Chr2	LOC5572062	AAEL001730	UNK	uncharacterized LOC5572062	38	19.92	9.949	0.30959	0.14234	0	25	AaeL_AAEL001730, AAEL001730	441843026	441852254	5		uncharacterized LOC5572062
Chr2	LOC5565901	AAEL000704	TRP	synaptotagmin 1	35	19.91	12.374	0.31991	0.29986	9	0	AaeL_AAEL000704, AAEL000704	458973530	459055464	9	synaptotagmin, [Source:VB Community Annotation]	synaptotagmin 1
Chr2	LOC5565351	AAEL004773	MET	leucine carboxyl methyltransferase 1	39	19.865	6.198	0.20945	0.25771	0	2	AaeL_AAEL004773, AAEL004773	290411060	290421755	5	leucine carboxyl methyltransferase [Source:VB Community Annotation]	leucine carboxyl methyltransferase 1
Chr2	LOC5568867	AAEL007187	DIV	cullin-3	106	19.842	7.157	0.18556	0.26405	19	0	AaeL_AAEL007187, AAEL007187	360170926	360201630	11		cullin-3
Chr2	LOC23687720	AAEL017300	CYT/STR	mucin-5AC	115	19.833	9.295	0.38582	0.29819	86	0	AaeL_AAEL017300, AAEL017300	46371726	46790208	7		mucin-5AC
Chr2	LOC5573495	AAEL010543	DIV	cyclin-Y-like protein 1	40	19.81	12.28	0.16166	0.44032	0	11	AaeL_AAEL010543, AAEL010543	314550994	314601659	5		cyclin-Y-like protein 1
Chr2	LOC5571259	AAEL001595	DIV	zinc finger protein 880	42	19.783	10.061	0.32923	0.30814	0	25	AaeL_AAEL001595, AAEL001595	22905354	22925353	14		zinc finger protein 880
Chr2	LOC5570433	AAEL019748	DIV	Krueppel homolog 2	29	19.775	8.721	0.15309	0.31258	0	5	AaeL_AAEL008328, AAEL004421, AAEL008328	274208553	274229902	3		Krueppel homolog 2
Chr2	LOC5578489	AAEL003551	UNK	uncharacterized LOC5578489	10	19.7	8.726	0.23297	0.34322	0	1	AaeL_AAEL003551, AAEL003551	208968280	208999340	4		uncharacterized LOC5578489
Chr2	LOC5579859	AAEL021706	UNK	uncharacterized LOC5579859	12	19.67	15.726	0.08052	0.45761	0	0		8681968	8683048	2		uncharacterized LOC5579859
Chr2	LOC5568180	AAEL006606	UNK	uncharacterized LOC5568180	17	19.66	11.325	0.36995	0.12375	4	0	AaeL_AAEL006606, AAEL006606	463067633	463168147	2		uncharacterized LOC5568180
Chr2	LOC5569706	AAEL007848	DIV	TBC1 domain family member 15	44	19.523	9.459	0.38639	0.25376	0	36	AaeL_AAEL007848, AAEL007848	460426817	460456171	3		TBC1 domain family member 15
Chr2	LOC5569177	AAEL007434	DIV	testis-specific serine/threonine-protein kinase 6	19	19.52	12.429	0.28041	0.31246	0	14	AaeL_AAEL007434, AAEL007434	291010270	291011493	2	testis-specific serine/threonine kinase 22c [Source:VB Community Annotation]	testis-specific serine/threonine-protein kinase 6
Chr2	LOC5571271	AAEL001596	DIV	protein YIPF1	36	19.51	9.086	0.28114	0.40744	0	16	AaeL_AAEL001596, AAEL001596	22412158	22416519	5	Protein YIPF [Source:UniProtKB/TrEMBL;Acc:Q17KU7]	protein YIPF1
Chr2	LOC5573499	AAEL010541	MET	calcium/calmodulin-dependent 3',5'-cyclic nucleotide phosphodiesterase 1	202	19.509	7.693	0.28804	0.20757	0	10		314632724	315070555	9		calcium/calmodulin-dependent 3',5'-cyclic nucleotide phosphodiesterase 1
Chr2	LOC5566281	AAEL000735	DIV	probable peroxisomal acyl-coenzyme A oxidase 1	91	19.504	9.401	0.17945	0.35902	0	26	AaeL_AAEL000735, AAEL000735	55384990	55407999	8	acyl-CoA oxidase [Source:VB Community Annotation]	probable peroxisomal acyl-coenzyme A oxidase 1
Chr2	LOC5578262		DIV	Down syndrome cell adhesion molecule-like protein Dscam2	5	19.48	8.598	0.15261	0.27055	4	0	AaeL_AAEL003498, AAEL003498, AAEL003500	216541977	217115769	22
Chr2	LOC5569190	AAEL007445	DIV	zinc finger protein 436	18	19.44	12.391	0.27899	0.37996	13	0	AaeL_AAEL007445, AAEL007445	291712893	291714960	3		zinc finger protein 436
Chr2	LOC23687858	AAEL021846	DIV	CD63 antigen	51	19.433	8.488	0.27631	0.25243	51	0	AaeL_AAEL017438, AAEL003236, AAEL017438	367265544	367512413	6	Tetraspanin [Source:UniProtKB/TrEMBL;Acc:A0A0P6IVF7]	CD63 antigen
Chr2	LOC5568474	AAEL006890	RRTT	RNA polymerase II degradation factor 1	39	19.34	7.447	0.19739	0.34039	24	0	AaeL_AAEL006890, AAEL006890	25112689	25142832	8		RNA polymerase II degradation factor 1
Chr2	LOC5578791	AAEL003700	DIV	zinc finger protein 287	23	19.325	11.126	0.23905	0.43863	0	13	AaeL_AAEL003700, AAEL003700	316655040	316657763	3		zinc finger protein 287
Chr2	LOC5563741	AAEL014089	CSR	ionotropic glutamate receptor-invertebrate [Source:VB Community Annotation]	80	19.304	11.98	0.16839	0.44744	60	0		17055393	NA	NA	ionotropic glutamate receptor-invertebrate [Source:VB Community Annotation]
Chr2	LOC5574852	AAEL026338	DIV	protein lethal(3)malignant blood neoplasm 1	53	19.287	9.352	0.09159	0.40267	0	22	AaeL_AAEL011451, AAEL011451	37354847	37396339	3		protein lethal(3)malignant blood neoplasm 1
Chr2	LOC5569184	AAEL007442	DIV	F-box/LRR-repeat protein 20	18	19.26	8.218	0.31265	0.2299	5	0	AaeL_AAEL007442, AAEL007442	291454528	291500625	11	F-box/leucine rich repeat protein [Source:VB Community Annotation]	F-box/LRR-repeat protein 20
Chr2	LOC5570352		RRTT	LIM homeobox transcription factor 1-beta	11	19.25	6.583	0.34216	0.22928	0	1	AaeL_AAEL001373, AAEL001373	204512829	204546066	4
Chr2	LOC110676324	AAEL020400	UNK	uncharacterized LOC110676324	6	19.25	8.337	0.34809	0.20533	0	0		204530477	204531398	3		uncharacterized LOC110676324
Chr2	LOC5571432	AAEL009057	DIV	G1/S-specific cyclin-E	25	19.22	8.672	0.15607	0.28347	0	2	AaeL_AAEL009057, AAEL009057	269363820	269394828	9	cyclin e [Source:VB Community Annotation]	G1/S-specific cyclin-E
Chr2	LOC5574001	AAEL010831	MIT	mitochondrial ubiquitin ligase activator of nfkb 1-A	78	19.177	6.659	0.26847	0.07837	14	0	AaeL_AAEL010831, AAEL010831	128115895	128146309	4		mitochondrial ubiquitin ligase activator of nfkb 1-A
Chr2	LOC5567622	AAEL006219	DIV	heparan sulfate 2-O-sulfotransferase pipe	23	19.165	10.44	0.17921	0.45478	0	8	AaeL_AAEL006219, AAEL006219	49334809	50075677	6	heparan sulphate 2-o-sulfotransferase [Source:VB Community Annotation]	heparan sulfate 2-O-sulfotransferase pipe
Chr2	LOC5575743	AAEL012042	TRP	facilitated trehalose transporter Tret1	36	19.165	13.927	0.39007	0.29142	0	30	AaeL_AAEL012042, AAEL012042	16494990	16496620	2	sugar transporter [Source:VB Community Annotation]	facilitated trehalose transporter Tret1
Chr2	LOC5568490	AAEL006903	PROT	trypsin-7	62	19.13	8.179	0.06021	0.39301	0	50	AaeL_AAEL006903, AAEL006903	339167171	339168202	2	trypsin [Source:VB Community Annotation]	trypsin-7
Chr2	LOC5570925	AAEL001500	RRTT	insulin gene enhancer protein isl-1	87	19.112	6.526	0.16853	0.23355	6	0	AaeL_AAEL001500, AAEL001500	261455035	261647473	8	insulinprotein enhancer protein isl [Source:VB Community Annotation]	insulin gene enhancer protein isl-1
Chr2	LOC110675531	AAEL024237	UNK	uncharacterized LOC110675531	14	19.1	12.871	0.20495	0.36788	0	0		50753303	50766372	2		uncharacterized LOC110675531
Chr2	LOC5575741	AAEL012051	DIV	TM2 domain-containing protein CG10795	17	19.09	11.762	0.42948	0.28039	4	0	AaeL_AAEL012051, AAEL012051	16505685	16513347	2		TM2 domain-containing protein CG10795
Chr2	LOC5579290	AAEL001544	DIV	probable protein BRICK1-B	6	19.07	13.373	0.19937	0.45765	0	0	AaeL_AAEL001544, AAEL001544	22409774	22410547	3		probable protein BRICK1-B
Chr2	LOC5571429	AAEL009066	UNK	uncharacterized LOC5571429	10	19.05	10.518	0.20644	0.29998	0	4	AaeL_AAEL009066, AAEL009066	269447648	269448491	3	symbol, putative [Source:VB Community Annotation]	uncharacterized LOC5571429
Chr2	LOC5571555	AAEL009140	DIV	beclin-1-like protein B	12	19.04	15.618	0	0.49635	6	0	AaeL_AAEL009140, AAEL009140	342460423	342461137	1		beclin-1-like protein B
Chr2	LOC5577620	AAEL003245	DIV	inhibitor of nuclear factor kappa-B kinase subunit beta	74	19.012	6.79	0.21673	0.42458	0	36	AaeL_AAEL003245, AAEL003245, AAEL010548, AAEL010553, IKK1	367176857	367188238	5	IMD pathway signalling I-Kappa-B Kinase 1 (IKK1 IKK-beta). (ird5 orthologue immune response deficient 5) [Source:VB Community Annotation]	inhibitor of nuclear factor kappa-B kinase subunit beta
Chr2	LOC5575744	AAEL012056	DIV	oxysterol-binding protein-related protein 2	58	19.007	12.565	0.391	0.25817	24	0	AaeL_AAEL012056, AAEL012056	16308008	16405717	9	oxysterol-binding protein related protein (ORP1) [Source:VB Community Annotation]	oxysterol-binding protein-related protein 2
Chr2	LOC5578264		UNK	uncharacterized LOC5578264	11	18.96	6.954	0.33946	0.18855	3	0	AaeL_AAEL003496, AAEL003496	216467549	216526724	5
Chr2	LOC5568186	AAEL006623	DIV	flocculation protein FLO11	88	18.952	8.095	0.34887	0.287	0	66	AaeL_AAEL006623, AAEL006623	463395174	463420057	3		flocculation protein FLO11
Chr2	LOC5564619	AAEL014543	MET	protein-glucosylgalactosylhydroxylysine glucosidase	43	18.95	8.469	0.2064	0.32444	0	38	AaeL_AAEL010601, AAEL010601, AAEL014543	348469616	348472190	4	maltose phosphorylase [Source:VB Community Annotation]	protein-glucosylgalactosylhydroxylysine glucosidase
Chr2	LOC5576943	AAEL018699	DIV	sorbin and SH3 domain-containing protein 1	91	18.924	5.835	0.3894	0.34426	57	0	AaeL_AAEL012888, AAEL012888, AAEL012889, AAEL012890	62397080	62951840	32		sorbin and SH3 domain-containing protein 1
Chr2	LOC5565921	AAEL000703	MET	glycogen phosphorylase	68	18.92	10.717	0.39165	0.21175	0	39	AaeL_AAEL000703, AAEL000703	458822549	458845356	5	glycogen phosphorylase [Source:VB Community Annotation]	glycogen phosphorylase
Chr2	LOC5569079	AAEL001195	UNK	uncharacterized LOC5569079	26	18.915	9.384	0.29924	0.26802	18	0	AaeL_AAEL001195, AAEL001195	413340269	413342046	2	juvenile hormone-inducible protein, putative [Source:VB Community Annotation]	uncharacterized LOC5569079
Chr2	LOC5564539	AAEL019896	DIV	midasin	463	18.88	8.224	0.18885	0.3586	0	453	AaeL_AAEL014506, AAEL014506	14870216	14905509	6		midasin
Chr2	LOC5566295	AAEL018121	UNK	uncharacterized LOC5566295	95	18.822	8.291	0.21697	0.31078	0	60	AaeL_AAEL000736, AAEL000736, AAEL000742	51784842	51859562	6		uncharacterized LOC5566295
Chr2	LOC5565513	AAEL014863	MET	glycogenin-1	159	18.795	8.23	0.31456	0.27428	46	0	AaeL_AAEL014863, AAEL014863	15564127	15723335	15	glycogenin [Source:VB Community Annotation]	glycogenin-1
Chr2	LOC5571258	AAEL001581	DIV	protein FAM91A1	100	18.735	10.458	0.44519	0.15079	55	0	AaeL_AAEL001581, AAEL001581	22925441	22956868	10		protein FAM91A1
Chr2	LOC5570091	AAEL001326	RRTT	U7 snRNA-associated Sm-like protein LSm11	26	18.68	9.816	0.10683	0.39542	0	14	AaeL_AAEL001326, AAEL001326	56612500	56614139	2		U7 snRNA-associated Sm-like protein LSm11
Chr2	LOC5564097	AAEL014318	RRTT	RNA polymerase II degradation factor 1	60	18.628	8.374	0.39298	0.20289	23	0	AaeL_AAEL014318, AAEL014318	51495788	51598189	6		RNA polymerase II degradation factor 1
Chr2	LOC5563740	AAEL014086	TRP	IONOTROPIC GLUTAMATE RECEPTOR	103	18.603	10.995	0.45204	0.17476	0	52		16955626	16966544	NA	UNCHARACTERIZED
Chr2	LOC5563740	AAEL014086	UNK	UNCHARACTERIZED	103	18.603	10.995	0.45204	0.17476	0	52		16960688	NA	NA	UNCHARACTERIZED
Chr2	LOC5575622	AAEL011950	PROT	probable Ufm1-specific protease 1	7	18.6	12.813	0.44892	0.10412	0	2	AaeL_AAEL011950, AAEL011950	218099948	218139317	4		probable Ufm1-specific protease 1
Chr2	LOC5578786	AAEL026460	RRTT	histone H3	12	18.6	10.286	0.38313	0.17868	0	8	AaeL_AAEL003659, AAEL003659	316692249	316692778	1	Histone H3 [Source:UniProtKB/TrEMBL;Acc:Q16N56]	histone H3
Chr2	LOC5565885	AAEL000717	DIV	protein dachsous	390	18.578	8.003	0.25414	0.38355	0	308	AaeL_AAEL000700, AAEL000700, AAEL000717	459745241	460155140	13	protocadherin [Source:VB Community Annotation]	protein dachsous
Chr2	LOC5569024	AAEL007318	UNK	uncharacterized LOC5569024	56	18.563	6.32	0.43622	0.20277	38	0	AaeL_AAEL007318, AAEL007318	342888115	342889570	2		uncharacterized LOC5569024
Chr2	LOC5568167	AAEL006602	UNK	uncharacterized LOC5568167	10	18.55	6.661	0.28899	0.25406	0	0	AaeL_AAEL006602, AAEL006602	462801953	462830523	3		uncharacterized LOC5568167
Chr2	LOC5566137	AAEL005190	MIT	39S ribosomal protein L42, mitochondrial	8	18.52	13.38	0.26661	0.40281	0	7	AaeL_AAEL005190, AAEL005190	427576	428056	1	mitochondrial ribosomal protein, L42, putative [Source:VB Community Annotation]	39S ribosomal protein L42, mitochondrial
Chr2	LOC5569183	AAEL007439	DIV	myosin-2 essential light chain	23	18.5	8.393	0.25315	0.27982	0	4	AaeL_AAEL007439, AAEL007439	291383274	291447083	5	myosin light chain 1, [Source:VB Community Annotation]	myosin-2 essential light chain
Chr2	LOC5569500	AAEL007694	DIV	F-box/WD repeat-containing protein 5	56	18.493	8.033	0.24472	0.32528	0	13	AaeL_AAEL007694, AAEL007694	250721770	250750791	7		F-box/WD repeat-containing protein 5
Chr2	LOC5570445	AAEL015073	DIV	T-box protein H15	98	18.492	7.994	0.30469	0.25351	0	27	AaeL_AAEL015073, AAEL008337, AAEL015073	346940433	347087405	7		T-box protein H15
Chr2	LOC5569374	AAEL007560	MET	glycoprotein-N-acetylgalactosamine 3-beta-galactosyltransferase 1	39	18.48	6.416	0.08004	0.28374	4	0	AaeL_AAEL007560, AAEL007560	248070722	248131256	9	core 1 udp-galactose:n-acetylgalactosamine-alpha-r beta 1,3- galactosyltransferase [Source:VB Community Annotation]	glycoprotein-N-acetylgalactosamine 3-beta-galactosyltransferase 1
Chr2	LOC5573851	AAEL010777	Redox	thioredoxin-2	20	18.475	8.588	0.31638	0.30451	0	1	AaeL_AAEL010777, AAEL010777	305309128	305331788	2	thioredoxin (TRX), putative [Source:VB Community Annotation]	thioredoxin-2
Chr2	LOC5567028	AAEL005762	CSR	protein artichoke	114	18.453	7.838	0.28144	0.38739	18	0	AaeL_AAEL005762, AAEL005762	437002218	437090026	4	leucine-rich transmembrane proteins [Source:VB Community Annotation]	protein artichoke
Chr2	LOC5578775	AAEL003651	MET	phospholipase D3	25	18.445	12.425	0.43113	0.23993	0	11	AaeL_AAEL003651, AAEL003651	316740891	316750560	7		phospholipase D3
Chr2	LOC5566511	AAEL012522	TRP	sialin	65	18.433	9.978	0.18365	0.45838	27	0	AaeL_AAEL012522, AAEL012522, AAEL015191	322581669	322637890	4	Sodium-dependent phosphate transporter [Source:UniProtKB/TrEMBL;Acc:A0A1S4FWV3]	sialin
Chr2	LOC5576744	AAEL024536	RRTT	60S ribosomal protein L19	6	18.42	8.152	0.37748	0.12292	0	1	AaeL_AAEL012733, AAEL012733	16259987	16263957	3	Ribosomal protein L19 [Source:UniProtKB/TrEMBL;Acc:Q1HR74]	60S ribosomal protein L19
Chr2	LOC5579860	AAEL026828	RRTT	homeobox protein Hox-A1	64	18.36	8.228	0.1638	0.37288	18	0	AaeL_AAEL005974, AAEL005974	8566503	8674075	6		homeobox protein Hox-A1
Chr2	LOC23687686	AAEL026659	UNK	uncharacterized LOC23687686	34	18.36	7.503	0.14277	0.33473	0	0		439653014	439654025	2		uncharacterized LOC23687686
Chr2	LOC5578170	AAEL013558	RRTT	transcription factor grauzone	24	18.355	10.977	0.14754	0.39465	16	0	AaeL_AAEL013558, AAEL013558	29236055	29238998	3		transcription factor grauzone
Chr2	LOC5576648	AAEL012674	ReDox	D-aspartate oxidase	35	18.325	7.131	0.12336	0.39183	0	18	AaeL_AAEL012674, AAEL012674	99052538	99169963	5	d-amino acid oxidase [Source:VB Community Annotation]	D-aspartate oxidase
Chr2	LOC5568478	AAEL006882	DIV	electron transfer flavoprotein beta subunit lysine methyltransferase	31	18.275	8.569	0.40654	0.3661	0	10	AaeL_AAEL006882, AAEL006882	24614384	24741079	6		electron transfer flavoprotein beta subunit lysine methyltransferase
Chr2	LOC5579031	AAEL013971	UNK	uncharacterized LOC5579031	77	18.257	7.114	0.23156	0.34203	0	37	AaeL_AAEL013971, AAEL013971	23970184	24053956	10		uncharacterized LOC5579031
Chr2	LOC5573072	AAEL010260	UNK	uncharacterized LOC5573072	25	18.19	7.576	0.34851	0.20443	0	2	AaeL_AAEL010260, AAEL010260	360010262	360033227	7		uncharacterized LOC5573072
Chr2	LOC5571779	AAEL009295	DIV	lachesin	31	18.17	8.481	0.24359	0.35751	11	0	AaeL_AAEL009295, AAEL009295	17195870	17253450	2	lachesin [Source:VB Community Annotation]	lachesin
Chr2	LOC110677154	AAEL020015	DIV	zinc finger protein 689-like	31	18.165	13.996	0.39636	0.28727	0	14		446527822	446530416	2		zinc finger protein 689-like
Chr2	LOC5571770	AAEL009284	RRTT	histone H3-like centromeric protein A	7	18.13	11.104	0.40406	0.21171	7	0	AaeL_AAEL009284, AAEL009284	17477166	17477819	1	centromere protein-A, putative [Source:VB Community Annotation]	histone H3-like centromeric protein A
Chr2	LOC5566978	AAEL005730	SIGT	COP9 signalosome complex subunit 2	42	18.127	7.693	0.36751	0.36772	7	0	AaeL_AAEL005730, AAEL005730	437262223	437270339	5	cop9 signalosome complex subunit [Source:VB Community Annotation]	COP9 signalosome complex subunit 2
Chr2	LOC5575758	AAEL002714	DIV	kinesin-like protein KIF23	56	18.043	10.398	0.38302	0.29024	0	29	AaeL_AAEL002714, AAEL002714	13831771	13844004	4	kinesin-like protein KIF23 (mitotic kinesin-like protein 1) [Source:VB Community Annotation]	kinesin-like protein KIF23
Chr2	LOC5578172	AAEL013562	DIV	zinc finger protein 62 homolog	39	18.015	9.693	0.15088	0.40056	0	29	AaeL_AAEL013562, AAEL013562	29252535	29254909	2	zinc finger protein, putative [Source:VB Community Annotation]	zinc finger protein 62 homolog
Chr2	LOC5578173	AAEL013552	DIV	zinc finger Y-chromosomal protein 1	23	18.005	9.576	0.09643	0.36143	17	0	AaeL_AAEL013552, AAEL013552	29294862	29296657	2		zinc finger Y-chromosomal protein 1
Chr2	LOC5572617	AAEL019859	DIV	MAGUK p55 subfamily member 6	173	17.961	8.29	0.18622	0.40276	0	28	AaeL_AAEL009937, AAEL009937, AAEL009941	333920203	334105809	11		MAGUK p55 subfamily member 6
Chr2	LOC5578326	AAEL013648	MET	fatty acyl-CoA reductase wat	11	17.96	11.743	0.34921	0.33094	4	0	AaeL_AAEL013648, AAEL013648	217720190	217786457	12	Fatty acyl-CoA reductase [Source:UniProtKB/TrEMBL;Acc:Q16II8]	fatty acyl-CoA reductase wat
Chr2	LOC5577276	AAEL009165	DIV	protein G12	30	17.945	11.64	0.4729	0.10017	0	12	AaeL_AAEL013126, AAEL013126	338402417	338403245	3		protein G12
Chr2	LOC5571274	AAEL001570	UNK	uncharacterized LOC5571274	225	17.888	6.842	0.30983	0.22965	81	0	AaeL_AAEL001570, AAEL001570	22117643	22255765	12		uncharacterized LOC5571274
Chr2	LOC5578210	AAEL003483	UNK	uncharacterized LOC5578210	39	17.85	8.116	0.20794	0.28962	0	13	AaeL_AAEL003483, AAEL003483	15120067	15121295	4		uncharacterized LOC5578210
Chr2	LOC5578050	AAEL013484	UNK	uncharacterized LOC5578050	49	17.85	10.091	0.32686	0.31148	0	18	AaeL_AAEL013484, AAEL013484	23599532	23627857	4		uncharacterized LOC5578050
Chr2	LOC5570922		TRP	sodium/hydrogen exchanger 3	122	17.777	6.047	0.26267	0.21591	0	14	AaeL_AAEL001503, AAEL001503, NHE3	261762679	262069202	31
Chr2	LOC5564933	AAEL021679	CYT/STR	protein sickie	239	17.767	6.78	0.31963	0.31905	133	0	AaeL_AAEL004491, AAEL004491, AAEL004494, AAEL013416	450913775	451567079	24		protein sickie
Chr2	LOC5569448	AAEL001244	DIV	pleckstrin homology domain-containing family G member 3	149	17.764	7.594	0.17466	0.35425	106	0	AaeL_AAEL001244, AAEL001244	61211738	61609649	7		pleckstrin homology domain-containing family G member 3
Chr2	LOC5565844	AAEL005033	UNK	uncharacterized LOC5565844	53	17.717	8.452	0.26981	0.42729	0	33	AaeL_AAEL005033, AAEL005033	444351964	444364275	5		uncharacterized LOC5565844
Chr2	LOC5575752	AAEL002728	MIT	28S ribosomal protein S22, mitochondrial	41	17.71	11.032	0.38621	0.22446	29	0	AaeL_AAEL002728, AAEL002728	13814549	13815966	2		28S ribosomal protein S22, mitochondrial
Chr2	LOC5563857	AAEL014187	DIV	immunoglobulin-binding protein 1	57	17.687	8.885	0.0499	0.37333	15	0	AaeL_AAEL014187, AAEL014187, AAEL801120	355394563	355403692	4	Chilling-inducible protein, putative [Source:UniProtKB/TrEMBL;Acc:A0A1S4G168]	immunoglobulin-binding protein 1
Chr2	LOC5565854	AAEL005037	DIV	serine--tRNA ligase, cytoplasmic	21	17.675	9.694	0.21328	0.41126	18	0	AaeL_AAEL005037, AAEL005037	444309286	444317633	2	seryl-tRNA synthetase [Source:VB Community Annotation]	serine--tRNA ligase, cytoplasmic
Chr2	LOC5579986	AAEL001736	DIV	PR domain zinc finger protein 13	38	17.64	9.353	0.34301	0.35185	23	0	AaeL_AAEL001736, AAEL001736	37720186	37731774	2		PR domain zinc finger protein 13
Chr2	LOC5578795		DIV	protein TIPIN homolog	2	17.63	10.475	0.36916	0.32876	0	1	AaeL_AAEL003648, AAEL003648	316608704	316609879	2
Chr2	LOC110676814	AAEL019469	DIV	protein G12-like	36	17.6	8.117	0.23448	0.29303	0	21		338019692	338020602	3		protein G12-like
Chr2	LOC5565782	AAEL004977	TRP	protein transport protein Sec24C	58	17.597	11.218	0.06913	0.46709	0	16	AaeL_AAEL004977, AAEL004977	281749993	281778870	10	Sec24B protein, putative [Source:VB Community Annotation]	protein transport protein Sec24C
Chr2	LOC5573074	AAEL010269	DIV	venom allergen 5	35	17.59	6.491	0.29754	0.19672	0	8	AaeL_AAEL006297, AAEL006297	360085043	360093964	5	venom allergen [Source:VB Community Annotation]	venom allergen 5
Chr2	LOC5571277	AAEL019617	DIV	myocyte-specific enhancer factor 2	80	17.582	7.314	0.28485	0.2465	80	0	AaeL_AAEL001567, AAEL001567	21751861	22048398	17		myocyte-specific enhancer factor 2
Chr2	LOC5574455	AAEL011173	DIV	TBC1 domain family member 31	18	17.53	6.247	0.34035	0.17921	9	0	AaeL_AAEL011173, AAEL011173	210491764	210569059	10		TBC1 domain family member 31
Chr2	LOC5571955	AAEL026633	RRTT	mediator of RNA polymerase II transcription subunit 13	63	17.507	10.59	0.25014	0.35941	0	20	AaeL_AAEL009437, AAEL009437	324917024	325024452	20		mediator of RNA polymerase II transcription subunit 13
Chr2	LOC5568193	AAEL021979	UNK	uncharacterized LOC5568193	13	17.5	7.735	0.46072	0.23753	0	0		464164571	464165489	2		uncharacterized LOC5568193
Chr2	LOC110675521	AAEL020929	RRTT	replication factor C subunit 2	14	17.48	11.306	0.16127	0.39605	0	11		49242254	49243733	3		replication factor C subunit 2
Chr2	LOC5571554	AAEL009147	DIV	vacuolar fusion protein MON1 homolog A	41	17.453	8.671	0.12426	0.44974	19	0	AaeL_AAEL009147, AAEL009147	342468905	342473813	4		vacuolar fusion protein MON1 homolog A
Chr2	LOC5569381	AAEL007582	PROT	trypsin 3A1-like	17	17.45	7.695	0.33405	0.34659	0	8	AaeL_AAEL007582, AAEL007582	344241005	344249908	4	granzyme A precursor, putative [Source:VB Community Annotation]	trypsin 3A1-like
Chr2	LOC5575663	AAEL002690	UNK	uncharacterized LOC5575663	33	17.44	8.365	0.41673	0.26746	0	11	AaeL_AAEL002690, AAEL002690	465931195	465995134	6	beat protein [Source:VB Community Annotation]	uncharacterized LOC5575663
Chr2	LOC5576443	AAEL014739	MET	calcium-independent phospholipase A2-gamma	60	17.4	7.177	0.37572	0.30416	24	0	AaeL_AAEL014739, AAEL014739	337180271	337212088	7		calcium-independent phospholipase A2-gamma
Chr2	LOC5567625		SIGT	G-protein coupled receptor GRL101	14	17.39	6.711	0.12082	0.25193	9	0	AaeL_AAEL006225, AAEL006225	50104088	50127356	4
Chr2	LOC5568183	AAEL006601	DIV	epsilon-sarcoglycan	62	17.378	8.384	0.32265	0.21094	0	51	AaeL_AAEL006601, AAEL006601	463289803	463292017	5	50-kda dystrophin-associated glycoprotein, putative [Source:VB Community Annotation]	epsilon-sarcoglycan
Chr2	LOC5572638	AAEL001871	DIV	protein-lysine N-methyltransferase CG9154	25	17.36	9.422	0.24387	0.18953	10	0	AaeL_AAEL001871, AAEL001871	274288518	274295002	3	Protein-lysine N-methyltransferase AAEL001871 [Source:UniProtKB/TrEMBL;Acc:Q17K09]	protein-lysine N-methyltransferase CG9154
Chr2	LOC5564852	AAEL000596	TRP	neither inactivation nor afterpotential protein C	53	17.347	8.751	0.13566	0.39376	37	0	AaeL_AAEL000596, AAEL000596	407527362	407560258	13	myosin [Source:VB Community Annotation]	neither inactivation nor afterpotential protein C
Chr2	LOC5567997	AAEL006438	DIV	probable dolichyl pyrophosphate Man9GlcNAc2 alpha-1,3-glucosyltransferase	77	17.343	9.405	0.3036	0.43053	0	61	AaeL_AAEL006438, AAEL006438	438644263	438661444	2	dolichyl glycosyltransferase [Source:VB Community Annotation]	probable dolichyl pyrophosphate Man9GlcNAc2 alpha-1,3-glucosyltransferase
Chr2	LOC5568223	AAEL006646	DIV	RUS1 family protein C16orf58 homolog	40	17.317	10.671	0.18209	0.42535	9	0	AaeL_AAEL006646, AAEL006646	252890016	252904013	5		RUS1 family protein C16orf58 homolog
Chr2	LOC5566649	AAEL005503	DIV	pollen-specific leucine-rich repeat extensin-like protein 1	23	17.24	8.333	0.18828	0.33295	13	0	AaeL_AAEL005503, AAEL005503	348377968	348380425	2		pollen-specific leucine-rich repeat extensin-like protein 1
Chr2	LOC5568002	AAEL006439	DIV	dual specificity protein phosphatase 3	103	17.232	6.527	0.17331	0.27359	0	4	AaeL_AAEL006439, AAEL006439	439551890	439677921	9	testis/ seletal muscle dual specificty phosphatase [Source:VB Community Annotation]	dual specificity protein phosphatase 3
Chr2	LOC110677119	AAEL027022	DIV	bolA-like protein 2	83	17.218	9.031	0.31566	0.42001	0	0		438633570	438662680	3		bolA-like protein 2
Chr2	LOC5569697	AAEL007849	UNK	uncharacterized LOC5569697	19	17.16	8.237	0.25392	0.42096	0	14	AaeL_AAEL007849, AAEL007849	460394569	460414411	2		uncharacterized LOC5569697
Chr2	LOC5566099	AAEL015065	CYT/STR	spectrin alpha chain	46	17.143	9.36	0.13844	0.40413	46	0	AaeL_AAEL015065, AAEL015065	191807179	191847578	9	spectrin [Source:VB Community Annotation]	spectrin alpha chain
Chr2	LOC5567694	AAEL006282	DIV	23 kDa integral membrane protein	3	17.14	11.753	0.1503	0.29976	1	0	AaeL_AAEL006282, AAEL006282	221350839	221370263	4	tetraspanin, putative [Source:VB Community Annotation]	23 kDa integral membrane protein
Chr2	LOC5569810	AAEL001306	UNK	uncharacterized LOC5569810	27	17.125	8.769	0.24585	0.39438	0	8	AaeL_AAEL001306, AAEL001306	448016444	448038534	5		uncharacterized LOC5569810
Chr2	LOC5575913		PROT	endoplasmic reticulum metallopeptidase 1	44	17.117	5.636	0.39137	0.32478	34	0	AaeL_AAEL012157, AAEL012157	27238812	27252831	6
Chr2	LOC5575763	AAEL002699	DIV	neuroserpin	67	17.115	8.02	0.32418	0.26985	0	54	AaeL_AAEL002699, AAEL002699, SRPN7	14407438	14409063	2	Serine Protease Inhibitor (serpin) likely cleavage at R/S. [Source:VB Community Annotation]	neuroserpin
Chr2	LOC5566287	AAEL000726	DIV	fibrinogen-like protein A	26	17.11	10.349	0.2282	0.43257	0	24	AaeL_AAEL000726, AAEL000726	53288776	53289915	3	fibrinogen and fibronectin [Source:VB Community Annotation]	fibrinogen-like protein A
Chr2	LOC5564617	AAEL020761	RNA_PROC	U4/U6.U5 tri-snRNP-associated protein 1	84	17.07	8.484	0.27484	0.37488	67	0	AaeL_AAEL010600, AAEL010600, AAEL014540	348436286	348461368	3		U4/U6.U5 tri-snRNP-associated protein 1
Chr2	LOC5567998	AAEL006435	DIV	mevalonate kinase	104	17.032	8.858	0.32558	0.40659	0	14	AaeL_AAEL006435, AAEL006435	438632082	438662820	5	Mevalonate kinase [Source:UniProtKB/TrEMBL;Acc:Q176C1]	mevalonate kinase
Chr2	LOC5574886	AAEL011487	CSR	general odorant-binding protein 67	33	17.03	9.64	0.22469	0.35372	0	19	AaeL_AAEL011487, AAEL011487	4561160	4562127	3	odorant binding protein OBP51 [Source:VB Community Annotation]	general odorant-binding protein 67
Chr2	LOC5573277	AAEL010379	TRP	multidrug resistance protein homolog 49	59	17.03	8.083	0.21029	0.39323	32	0	AaeL_AAEL010379, AAEL010379	182523007	182607302	13	ATP-binding cassette transporter [Source:VB Community Annotation]	multidrug resistance protein homolog 49
Chr2	LOC5571558	AAEL009148	UNK	uncharacterized LOC5571558	59	17.027	10.914	0.11462	0.4717	0	24	AaeL_AAEL009148, AAEL009148	342503544	342515778	6		uncharacterized LOC5571558
Chr2	LOC5566438	AAEL018340	UNK	uncharacterized LOC5566438	73	17.007	5.784	0.20874	0.3024	18	0	AaeL_AAEL005385, AAEL005385, AAEL005397	258662725	258802323	13		uncharacterized LOC5566438
Chr2	LOC5577619	AAEL003270	DIV	transmembrane protein 242	33	16.985	6.666	0.26398	0.43921	3	0	AaeL_AAEL003270, AAEL003270	367175627	367177715	3		transmembrane protein 242
Chr2	LOC110676946		UNK	uncharacterized LOC110676946	3	16.97	8.49	0.19687	0.38272	0	0		386637540	386649945	2	NA	NA
Chr2	LOC5566253		UNK	uncharacterized LOC5566253	3	16.97	8.49	0.19687	0.38272	1	0		386639119	386640415	3
Chr2	LOC5567636	AAEL024235	DIV	talin-2	245	16.898	7.961	0.05351	0.38421	0	167	AaeL_AAEL006222, AAEL006222	48807601	48995633	16		talin-2
Chr2	LOC5573405	AAEL009592	UNK	uncharacterized LOC5573405	127	16.894	8.143	0.40581	0.27318	0	46	AaeL_AAEL009594, AAEL002066, AAEL009592, AAEL009594	357025875	357134024	13		uncharacterized LOC5573405
Chr2	LOC5568888	AAEL007196	MIT	m-AAA protease-interacting protein 1, mitochondrial	7	16.87	11.981	0.45228	0.07947	0	1	AaeL_AAEL007196, AAEL007196	318518537	318525068	4		m-AAA protease-interacting protein 1, mitochondrial
Chr2	LOC5565102	AAEL019581	RRTT	RNA polymerase II degradation factor 1	96	16.842	11.514	0.06975	0.45439	25	0	AaeL_AAEL004596, AAEL004595, AAEL004596	34555440	34742806	6		RNA polymerase II degradation factor 1
Chr2	LOC5575738	AAEL012052	DIV	AF4/FMR2 family member 4	18	16.83	9.183	0.42391	0.15611	11	0	AaeL_AAEL012052, AAEL012048, AAEL012052	16534195	16600602	6		AF4/FMR2 family member 4
Chr2	LOC5579876	AAEL005980	DIV	lipoma HMGIC fusion partner-like 3 protein	43	16.827	7.8	0.32364	0.36741	10	0	AaeL_AAEL005980, AAEL005980	8054721	8144219	7		lipoma HMGIC fusion partner-like 3 protein
Chr2	LOC5569439	AAEL001233	DIV	uncharacterized LOC5569439	27	16.805	6.807	0.24383	0.38646	0	10	AaeL_AAEL001233, AAEL001233, CLIPE9	372264358	372292559	12	Clip-Domain Serine Protease family E. Protease homologue. [Source:VB Community Annotation]	uncharacterized LOC5569439
Chr2	LOC5565922	AAEL000709	DIV	NF-kappa-B inhibitor cactus	56	16.773	9.875	0.3488	0.3046	14	0	AaeL_AAEL000709, AAEL000709, CACT	458778120	458799351	6	protein cactus (TOLL pathway signalling) [Source:VB Community Annotation]	NF-kappa-B inhibitor cactus
Chr2	LOC5577073	AAEL019939	DIV	supervillin	334	16.765	7.624	0.28227	0.27401	0	105	AaeL_AAEL003105, AAEL003105, AAEL009346, AAEL009352, AAEL009354	44199265	45152842	28		supervillin
Chr2	LOC5575753	AAEL002723	DIV	peroxisomal membrane protein PMP34	37	16.74	9.807	0.42281	0.1773	0	6	AaeL_AAEL002723, AAEL002723	13782929	13808522	4	peroxisomal membrane protein pmp34 [Source:VB Community Annotation]	peroxisomal membrane protein PMP34
Chr2	LOC5564612	AAEL014534	DIV	GATOR complex protein WDR59	76	16.74	10.024	0.16233	0.33325	48	0	AaeL_AAEL014534, AAEL014534	351064034	351078244	6		GATOR complex protein WDR59
Chr2	LOC5572643	AAEL001874	SIGT	COP9 signalosome complex subunit 4	43	16.737	9.648	0.20679	0.27578	23	0	AaeL_AAEL001874, AAEL001874	274383154	274402297	4	cop9 complex subunit [Source:VB Community Annotation]	COP9 signalosome complex subunit 4
Chr2	LOC5563795	AAEL020747	Detox	Double Oxidase: Two Peroxidase domains (DBLOX)	222	16.731	9.399	0.34319	0.21675	171	0	AaeL_AAEL003933, AAEL003933, DBLOX	354308331	354456723	11		uncharacterized LOC5563795
Chr2	LOC5569859	AAEL007947	Detox/ReDox	glutathione S-transferase 1	35	16.705	8.581	0.16496	0.46107	0	20	AaeL_AAEL007947, AAEL007947, GSTE3	351708207	351709186	2	glutathione transferase [Source:VB Community Annotation]	glutathione S-transferase 1
Chr2	LOC5565862	AAEL005014	TRP	transient receptor potential-gamma protein	159	16.695	6.817	0.24384	0.27908	0	46	AaeL_AAEL005014, AAEL005014	445172677	445708434	23	transient receptor potential channel [Source:VB Community Annotation]	transient receptor potential-gamma protein
Chr2	LOC5571560	AAEL022970	RNA_PROC	putative RNA-binding protein Luc7-like 2	31	16.68	8.504	0.32572	0.39155	0	9	AaeL_AAEL009145, AAEL009145	342449674	342460335	7		putative RNA-binding protein Luc7-like 2
Chr2	LOC5576979	AAEL019720	RRTT	trichohyalin	48	16.68	7.185	0.15138	0.36517	15	0	AaeL_AAEL003078, AAEL003078, AAEL003082	212810924	212934492	12		trichohyalin
Chr2	LOC5569496	AAEL007682	DIV	protein bunched, class 2/F/G isoform	5	16.67	11.438	0.11356	0.44225	4	0	AaeL_AAEL007682, AAEL007682	250118232	250623778	6		protein bunched, class 2/F/G isoform
Chr2	LOC5576424	AAEL024339	DIV	luciferin 4-monooxygenase	34	16.635	8.537	0.16883	0.36462	24	0	AaeL_AAEL012524, AAEL012524	322682356	322685529	1		luciferin 4-monooxygenase
Chr2	LOC5573395	AAEL002068	MIT	mitochondrial-processing peptidase subunit alpha	42	16.633	9.569	0.21613	0.43964	0	27	AaeL_AAEL002068, AAEL002068	356637359	356651964	4	mitochondrial processing peptidase alpha subunit [Source:VB Community Annotation]	mitochondrial-processing peptidase subunit alpha
Chr2	LOC5571685	AAEL009214	DIV	acyl-CoA-binding protein homolog	12	16.63	9.547	0.27288	0.44572	0	2	AaeL_AAEL009214, AAEL009214	48723250	48738332	3	diazepam binding inhibitor, putative [Source:VB Community Annotation]	acyl-CoA-binding protein homolog
Chr2	LOC5566268	AAEL019582	DIV	protein rogdi	58	16.6	8.857	0.12885	0.37398	0	18	AaeL_AAEL000738, AAEL000738	55261557	55287329	7		protein rogdi
Chr2	LOC5568175	AAEL006617	UNK	uncharacterized LOC5568175	44	16.597	7.921	0.27719	0.33458	0	29	AaeL_AAEL006617, AAEL006617	462925895	462927563	3		uncharacterized LOC5568175
Chr2	LOC5578793	AAEL003676	DIV	PIN2/TERF1-interacting telomerase inhibitor 1	4	16.58	13.402	0.34694	0.31714	3	0	AaeL_AAEL003676, AAEL003676	316624933	316635299	2	myosin I homologue, putative [Source:VB Community Annotation]	PIN2/TERF1-interacting telomerase inhibitor 1
Chr2	LOC5564615	AAEL014536	RRTT	polycomb protein eed-B	22	16.575	9.555	0.28575	0.32288	0	6	AaeL_AAEL014536, AAEL014536	348408386	348424871	4	embryonic ectoderm development protein [Source:VB Community Annotation]	polycomb protein eed-B
Chr2	LOC5580315	AAEL012897	MIT	probable aconitate hydratase, mitochondrial	82	16.568	8.659	0.15336	0.38425	42	0	AaeL_AAEL012897, AAEL012897	365949946	365966680	6	aconitase, mitochondrial [Source:VB Community Annotation]	probable aconitate hydratase, mitochondrial
Chr2	LOC5563731	AAEL014084	DIV	kinesin-like protein Klp61F	7	16.53	11.58	0.4482	0.18203	0	0	AaeL_AAEL014084, AAEL014084	16911987	16955540	7	kinesin eg-5 [Source:VB Community Annotation]	kinesin-like protein Klp61F
Chr2	LOC5569051	AAEL019744	TRP	cyclic nucleotide-gated cation channel subunit A	166	16.497	7.311	0.34772	0.21852	20	0	AaeL_AAEL007345, AAEL007345, AAEL007577, AAEL014581	344160792	344465384	13		cyclic nucleotide-gated cation channel subunit A
Chr2	LOC5575759	AAEL019529	RNA_PROC	splicing factor 3B subunit 3	71	16.477	7.74	0.37741	0.24252	41	0	AaeL_AAEL002709, AAEL002709, AAEL015441	13871316	13889243	15		splicing factor 3B subunit 3
Chr2	LOC5564502	AAEL004295	MET	glucose-6-phosphatase 3	23	16.46	7.593	0.24838	0.3473	7	0	AaeL_AAEL004295, AAEL004295	293201711	293209315	4	Glucose-6-phosphatase [Source:UniProtKB/TrEMBL;Acc:Q17D95]	glucose-6-phosphatase 3
Chr2	LOC5567317		TRP	ion transport peptide-like	14	16.46	5.898	0.00376	0.30923	0	1	AaeL_AAEL015332, AAEL001753, AAEL001777, AAEL015332, itp	166543723	166648409	7
Chr2	LOC5575974	AAEL012229	DIV	zinc finger protein 431	27	16.455	7.709	0.1382	0.35142	23	0	AaeL_AAEL012229, AAEL012229	334535976	334538431	3		zinc finger protein 431
Chr2	LOC5565787	AAEL014967	DIV	kinesin light chain	33	16.455	7.125	0.31897	0.28968	31	0	AaeL_AAEL011410, AAEL011410	365578789	365580294	1	kinesin light chain 1 and [Source:VB Community Annotation]	kinesin light chain
Chr2	LOC5569507	AAEL007684	DIV	tektin-4	27	16.445	7.389	0.19095	0.316	0	3	AaeL_AAEL007684, AAEL007684	251098512	251133007	6	tektin, putative [Source:VB Community Annotation]	tektin-4
Chr2	LOC5569335	AAEL007542	DIV	cysteine sulfinic acid decarboxylase	21	16.425	6.671	0.42713	0.26625	0	3	AaeL_AAEL007542, AAEL007542	327117239	327157378	4	glutamate decarboxylase [Source:VB Community Annotation]	cysteine sulfinic acid decarboxylase
Chr2	LOC5570390	AAEL008295	CYT/STR	cuticle protein CP14.6	22	16.4	6.095	0.20363	0.18861	12	0	AaeL_AAEL008295, AAEL008295	67635992	67636780	2	pupal cuticle protein 78E, putative [Source:VB Community Annotation]	cuticle protein CP14.6
Chr2	LOC5568834	AAEL001189	UNK	uncharacterized LOC5568834	16	16.4	10.869	0.40276	0.32857	8	0	AaeL_AAEL001189, AAEL001189	309466656	309535469	3		uncharacterized LOC5568834
Chr2	LOC5563854	AAEL014180	PROT	E3 ubiquitin-protein ligase TRIM37	49	16.39	9.163	0.04132	0.39881	31	0	AaeL_AAEL014180, AAEL014180, AAEL801119	355412377	355424955	3		E3 ubiquitin-protein ligase TRIM37
Chr2	LOC5566455	AAEL026474	SIGT	citron Rho-interacting kinase	120	16.389	6.316	0.36375	0.11772	0	81	AaeL_AAEL015177, AAEL011879, AAEL015177	187080900	187148813	6		citron Rho-interacting kinase
Chr2	LOC5577597	AAEL003241	CYT/STR	pupal cuticle protein 36	35	16.38	7.779	0.11377	0.40781	18	0	AaeL_AAEL003241, AAEL003241	366493359	366494503	3		pupal cuticle protein 36
Chr2	LOC5564419	AAEL019808	DIV	T-box protein H15	88	16.38	8.073	0.24275	0.34286	22	0	AaeL_AAEL014129, AAEL008339, AAEL014129, AAEL014429	346168758	346424433	8		T-box protein H15
Chr2	LOC5571283	AAEL001575	TRP	monocarboxylate transporter 12	23	16.37	8.005	0.27361	0.29193	14	0	AaeL_AAEL001575, AAEL001575	21598322	21600002	5	Monocarboxylate transporter [Source:UniProtKB/TrEMBL;Acc:A0A1S4EZ55]	monocarboxylate transporter 12
Chr2	LOC5578614	AAEL014457	CYT/STR	protein borderless, neuronal cell adhesion molecule	97	16.368	8.818	0.38964	0.2472	64	0	AaeL_AAEL014457, AAEL014457	322000871	322029850	8	neuronal cell adhesion molecule [Source:VB Community Annotation]	protein borderless
Chr2	LOC110675403	AAEL026415	MET	phospholipid scramblase 3	26	16.32	8.115	0.2663	0.38119	0	15		26168017	26169346	5		phospholipid scramblase 3
Chr2	LOC5567619	AAEL006214	DIV	protein FAM69C	46	16.313	7.441	0.14173	0.35366	17	0	AaeL_AAEL006214, AAEL006214	49223723	49231616	5		protein FAM69C
Chr2	LOC5565764		RRTT	RNA-binding protein 5-A	17	16.29	8.718	0.23803	0.43283	0	1	AaeL_AAEL004989, AAEL004989	281822339	281852909	12
Chr2	LOC5575770		UNK	uncharacterized LOC5575770	79	16.288	6.123	0.25841	0.1698	57	0	AaeL_AAEL002712, AAEL002712	14747408	14784374	9
Chr2	LOC5569149		DIV	acid sphingomyelinase-like phosphodiesterase 3b	2	16.27	10.15	0.07101	0.46116	2	0	AaeL_AAEL007412, AAEL007412	11302714	11697650	10
Chr2	LOC5575750	AAEL002719	DIV	THUMP domain-containing protein 1 homolog	34	16.265	9.134	0.40215	0.1969	30	0	AaeL_AAEL002719, AAEL002719	13830603	13831835	1		THUMP domain-containing protein 1 homolog
Chr2	LOC5568436	AAEL012661	RRTT	eukaryotic translation initiation factor 3 subunit G	48	16.263	7.505	0.36318	0.30019	8	0	AaeL_AAEL012661, AAEL012661, eIF3-S4-1, eIF3-S4-2, eIF3g	18795582	18797366	3	Eukaryotic translation initiation factor 3 subunit G (eIF3g)(Eukaryotic translation initiation factor 3 subunit 4)(Eukaryotic translation initiation factor 3 RNA-binding subunit)(eIF-3 RNA-binding subunit) [Source:VB Community Annotation]	eukaryotic translation initiation factor 3 subunit G
Chr2	LOC5570893	AAEL019550	DIV	dual specificity tyrosine-phosphorylation-regulated kinase 2	97	16.258	7.863	0.11291	0.35118	0	14	AaeL_AAEL001504, AAEL001504	263559362	263973990	16		dual specificity tyrosine-phosphorylation-regulated kinase 2
Chr2	LOC5567018	AAEL018352	TRP	neuronal acetylcholine receptor subunit alpha-7	34	16.25	7.475	0.42137	0.22067	0	0	AaeL_AAEL005750, AAEL005750, AAEL017210	436466806	436881539	14		neuronal acetylcholine receptor subunit alpha-7
Chr2	LOC5575655	AAEL011981	DIV	glutamate decarboxylase	33	16.245	8.053	0.25223	0.34579	7	0	AaeL_AAEL011981, AAEL011981	209029759	209102391	7	glutamate decarboxylase [Source:VB Community Annotation]	glutamate decarboxylase
Chr2	LOC5567312	AAEL005967	DIV	cilia- and flagella-associated protein 57	81	16.228	11.246	0.47251	0.11886	0	63	AaeL_AAEL005967, AAEL005967	360933522	360944313	8		cilia- and flagella-associated protein 57
Chr2	LOC5565077	AAEL014709	RRTT	methionine--tRNA ligase, cytoplasmic	130	16.221	7.454	0.34458	0.1883	85	0	AaeL_AAEL014494, AAEL014494, AAEL014709	464596419	464620584	2	methionine-tRNA synthetase [Source:VB Community Annotation]	methionine--tRNA ligase, cytoplasmic
Chr2	LOC5574041		DIV	probable methyltransferase BMT2 homolog	54	16.213	5.785	0.26718	0.35609	0	26	AaeL_AAEL010878, AAEL008691, AAEL010878	320344591	320347800	2
Chr2	LOC5578776	AAEL003690	DIV	zinc finger protein 2 homolog	24	16.21	11.22	0.38638	0.3352	0	19	AaeL_AAEL003690, AAEL003690	316733900	316738853	3		zinc finger protein 2 homolog
Chr2	LOC5566098	AAEL015066	DIV	protein sarah	12	16.18	9.873	0.09856	0.43556	3	0	AaeL_AAEL015066, AAEL015066	191807179	191821307	3	nebula [Source:VB Community Annotation]	protein sarah
Chr2	LOC5578329	AAEL013649	MET	elongation of very long chain fatty acids protein 1	2	16.18	9.85	0.34021	0.07316	0	0	AaeL_AAEL013649, AAEL013649	217887246	217911295	5	elongase, putative [Source:VB Community Annotation]	elongation of very long chain fatty acids protein 1
Chr2	LOC5573284		MET	UDP-glucuronosyltransferase 2A3	12	16.16	7.02	0.22526	0.38525	4	0	AaeL_AAEL010386, AAEL010386	182803750	182814240	4
Chr2	LOC5575980		DIV	protein CDV3 homolog	8	16.14	7.799	0.15288	0.39387	6	0	AaeL_AAEL012227, AAEL012227	335016759	335018250	1
Chr2	LOC5566939	AAEL005700	Detox/ReDox	CYP325X4	51	16.137	8.087	0.44882	0.19766	0	30	AaeL_AAEL005700, AAEL005700, CYP325X4	336323285	336388125	7	cytochrome P450 [Source:VB Community Annotation]	cytochrome P450 4c21
Chr2	LOC5571728	AAEL009269	UNK	uncharacterized LOC5571728	94	16.114	7.24	0.10386	0.38838	0	45	AaeL_AAEL009269, AAEL009269	268285664	268369981	18		uncharacterized LOC5571728
Chr2	LOC5568735	AAEL018131	IMM	chaoptin	51	16.113	6.304	0.29683	0.2587	0	31	AaeL_AAEL007086, AAEL007086, AAEL007087	128265984	128343758	4		chaoptin
Chr2	LOC110676199	AAEL025613	DIV	transmembrane protein 68-like	15	16.11	8.951	0	0.39802	11	0		170683081	170684051	2		transmembrane protein 68-like
Chr2	LOC5572932		DIV	ADAMTS-like protein 1	125	16.094	6.776	0.30367	0.19256	0	10	AaeL_AAEL010144, AAEL010144, AAEL801150	265186572	266031105	19
Chr2	LOC5569048	AAEL007344	DIV	lipopolysaccharide-induced tumor necrosis factor-alpha factor homolog	13	16.09	10.758	0.15958	0.45975	2	0	AaeL_AAEL007344, AAEL007344	344610452	344612034	3		lipopolysaccharide-induced tumor necrosis factor-alpha factor homolog
Chr2	LOC5571557	AAEL009142	PROT	prolyl endopeptidase	87	16.078	9.216	0.12658	0.45106	36	0	AaeL_AAEL009142, AAEL009142	342481752	342503614	8	prolyl endopeptidase (prolyl oligopeptidase) [Source:VB Community Annotation]	prolyl endopeptidase
Chr2	LOC5570853	AAEL008630	DIV	guanine nucleotide-binding protein subunit alpha homolog	41	16.077	7.373	0.2666	0.38598	7	0	AaeL_AAEL008630, AAEL008630	454740269	454795161	7	GTP-binding protein alpha subunit, gna [Source:VB Community Annotation]	guanine nucleotide-binding protein subunit alpha homolog
Chr2	LOC5580153	AAEL011394	DIV	protein MEMO1	30	16.07	6.966	0.29614	0.20936	0	3	AaeL_AAEL014294, AAEL014294	353055369	353091890	6		protein MEMO1
Chr2	LOC5565010	AAEL027658	RRTT	homeobox protein aristaless	23	16.07	9.353	0.2983	0.3249	4	0	AaeL_AAEL012405, AAEL012405, AAEL014692	353672178	354032184	5		homeobox protein aristaless
Chr2	LOC5565890	AAEL000714	TRP	excitatory amino acid transporter	74	16.065	8.477	0.20422	0.45616	38	0	AaeL_AAEL000714, AAEL000714	459702259	459745071	7	sodium-dependent excitatory amino acid transporter [Source:VB Community Annotation]	excitatory amino acid transporter
Chr2	LOC5574928	AAEL011537	UNK	uncharacterized LOC5574928	9	16.06	8.646	0.31407	0.08999	0	3	AaeL_AAEL011537, AAEL011537	123201975	123203214	2		uncharacterized LOC5574928
Chr2	LOC5568978	AAEL007278	UNK	uncharacterized LOC5568978	30	16.06	8.117	0.36429	0.17505	0	8	AaeL_AAEL007278, AAEL007278	311186996	311450362	9	defective proboscis extension response, putative [Source:VB Community Annotation]	uncharacterized LOC5568978
Chr2	LOC5573448	AAEL010498	DIV	zinc finger protein 569	59	16.057	7.095	0.18858	0.3718	0	39	AaeL_AAEL010498, AAEL010498	446476570	446491386	5	Zinc finger protein [Source:UniProtKB/TrEMBL;Acc:A0A1S4FQE8]	zinc finger protein 569
Chr2	LOC5569018	AAEL007312	DIV	serine-rich adhesin for platelets	151	16.045	8.71	0.23053	0.46618	0	105	AaeL_AAEL007312, AAEL007312	343131520	343147753	6		serine-rich adhesin for platelets
Chr2	LOC5571763	AAEL009287	SIGT	GTP-binding nuclear protein Ran	4	16.04	11.62	0.07804	0.43299	0	2	AaeL_AAEL009287, AAEL009287	18081576	18099187	3	ran [Source:VB Community Annotation]	GTP-binding nuclear protein Ran
Chr2	LOC5574519	AAEL011192	TRP	vacuolar protein sorting-associated protein 29	31	16.01	8.885	0.40265	0.28081	8	0	AaeL_AAEL011192, AAEL011192	37970054	37971023	2	vacuolar sorting protein vps29 [Source:VB Community Annotation]	vacuolar protein sorting-associated protein 29
Chr2	LOC5564098	AAEL014314	RRTT	DNA primase small subunit	15	15.97	8.218	0.31708	0.30056	11	0	AaeL_AAEL014314, AAEL014314	51671461	51674053	3	DNA primase [Source:UniProtKB/TrEMBL;Acc:Q16GN9]	DNA primase small subunit
Chr2	LOC5572620	AAEL023141	DIV	protein turtle homolog A	65	15.955	9.216	0.1893	0.39046	10	0	AaeL_AAEL009943, AAEL009943	333533947	333873276	16		protein turtle homolog A
Chr2	LOC5575733	AAEL024975	DIV	sulfhydryl oxidase 1	41	15.94	8.473	0.23018	0.42631	28	0	AaeL_AAEL012054, AAEL012054	16765779	16779078	2		sulfhydryl oxidase 1
Chr2	LOC5576631	AAEL019597	TRP	facilitated trehalose transporter Tret1-2 homolog	31	15.92	8.918	0.40764	0.18158	0	16	AaeL_AAEL012655, AAEL008470, AAEL012655	18821735	18873733	5		facilitated trehalose transporter Tret1-2 homolog
Chr2	LOC5577555		UNK	uncharacterized LOC5577555	14	15.9	7.351	0.04063	0.36621	0	5	AaeL_AAEL013267, AAEL013267	62205360	62222814	7
Chr2	LOC5575734	AAEL019593	DIV	polyprenol reductase	22	15.89	11.756	0.0231	0.43784	0	10	AaeL_AAEL012055, AAEL012055	16798811	16801606	3		polyprenol reductase
Chr2	LOC5566358	AAEL005312	DIV	leucine-rich melanocyte differentiation-associated protein	41	15.89	7.464	0.23785	0.38956	0	22	AaeL_AAEL005312, AAEL005312	64390708	64421059	6		leucine-rich melanocyte differentiation-associated protein
Chr2	LOC5569033		PROT	chymotrypsinogen B2	11	15.89	6.345	0.21947	0.39562	11	0		345739412	345742332	2
Chr2	LOC5577387		TRP	sodium channel protein Nach	46	15.88	6.152	0.03701	0.34575	0	0	AaeL_AAEL000443, AAEL000443, AAEL002326	174985363	175035682	10
Chr2	LOC5575620	AAEL011954	MET	elongation of very long chain fatty acids protein 7	8	15.87	8.287	0.38918	0.07552	0	4	AaeL_AAEL011954, AAEL011954	217984590	217997807	8	elongase, putative [Source:VB Community Annotation]	elongation of very long chain fatty acids protein 7
Chr2	LOC5573257	AAEL010334	TRP	alpha-tocopherol transfer protein	50	15.867	7.374	0.20797	0.34432	15	0	AaeL_AAEL010334, AAEL010334	404427897	404468399	7		alpha-tocopherol transfer protein
Chr2	LOC5577110	AAEL019952	DIV	developmental protein eyes absent	88	15.864	6.946	0.08973	0.30309	21	0	AaeL_AAEL005166, AAEL005166	321721031	321858157	8		developmental protein eyes absent
Chr2	LOC5567344		SIGT	rap1 GTPase-activating protein 1	68	15.845	6.367	0.15343	0.34264	0	9	AaeL_AAEL005998, AAEL004476, AAEL005998	472769014	473282688	11
Chr2	LOC5569512		DIV	probable phospholipid-transporting ATPase VD	87	15.832	5.963	0.30507	0.30515	0	28	AaeL_AAEL007689, AAEL007689, AAEL017532	251560865	251838090	13
Chr2	LOC5574507		DIV	alpha-taxilin	39	15.805	7.703	0.37485	0.05588	0	17	AaeL_AAEL002374, AAEL002374	304642162	304684766	6
Chr2	LOC5566134	AAEL005191	DIV	cyclin-dependent kinase 10	17	15.8	6.961	0.38592	0.28362	10	0	AaeL_AAEL005191, AAEL005191	425540	427570	4	cdk10/11 [Source:VB Community Annotation]	cyclin-dependent kinase 10
Chr2	LOC5575208	AAEL019652	UNK	uncharacterized LOC5575208	200	15.799	8.047	0.36367	0.2562	0	144	AaeL_AAEL005505, AAEL005505, AAEL005511	347668611	348269401	12		uncharacterized LOC5575208
Chr2	LOC5574730	AAEL011368	TRP	facilitated trehalose transporter Tret1	28	15.795	7.644	0.2522	0.41439	0	15	AaeL_AAEL011368, AAEL011368	266734410	266765806	5	sugar transporter [Source:VB Community Annotation]	facilitated trehalose transporter Tret1
Chr2	LOC5568248	AAEL021735	DIV	vitelline membrane protein 15a-3-like	17	15.79	6.289	0.13518	0.33236	8	0	AaeL_AAEL006670, AAEL006670	325183615	325184243	1		vitelline membrane protein 15a-3-like
Chr2	LOC110676827		DIV	coiled-coil domain-containing protein 93	8	15.79	5.031	0.33064	0.28932	6	0		343919489	343930849	8	NA	NA
Chr2	LOC5579989	AAEL001745	MET	decaprenyl-diphosphate synthase subunit 2	76	15.785	8.199	0.37619	0.29394	43	0	AaeL_AAEL001745, AAEL001745	37872708	37888083	4	candidate tumor suppressor protein [Source:VB Community Annotation]	decaprenyl-diphosphate synthase subunit 2
Chr2	LOC5565714	AAEL027202	IMM	toll-like receptor 13	93	15.746	7.021	0.26409	0.21174	0	93	AaeL_AAEL014956, AAEL014956	50446057	50485208	4		toll-like receptor 13
Chr2	LOC5570905		MET	cGMP-dependent 3',5'-cyclic phosphodiesterase	34	15.745	6.723	0.32219	0.27183	0	4	AaeL_AAEL001492, AAEL001492	262726731	262907913	14
Chr2	LOC110676873	AAEL022726	UNK	uncharacterized LOC110676873	61	15.705	9.185	0.0528	0.44154	0	56		355466524	355476916	2		uncharacterized LOC110676873
Chr2	LOC5565400	AAEL004783	MET	ornithine decarboxylase antizyme-like	15	15.69	6.636	0.16158	0.35494	2	0	AaeL_AAEL004783, AAEL004783, OAZ_AEDAE, ODC-AZ, Oda	288672376	288693063	4	Ornithine decarboxylase antizyme (ODC-Az) [Source:VB Community Annotation]	ornithine decarboxylase antizyme-like
Chr2	LOC5570950	AAEL008676	MIT	acylglycerol kinase, mitochondrial	72	15.69	7.572	0.31149	0.34188	60	0	AaeL_AAEL008676, AAEL008676	2636215	2646877	3		acylglycerol kinase, mitochondrial
Chr2	LOC5570792	AAEL008562	CYT/STR	titin homolog	1	15.63	15.63	0.49839	0.03772	0	0	AaeL_AAEL008562, AAEL008562	156515791	156553963	4		titin homolog
Chr2	LOC110675145	AAEL023936	ReDox	cytochrome b5 reductase 4-like	1	15.63	15.63	0.49839	0.03772	1	0		156545893	156546714	1		cytochrome b5 reductase 4-like
Chr2	LOC23687733		SIGT	G-protein coupled receptor daf-37	2	15.63	14.58	0.49886	0.053	0	0	AaeL_AAEL017313, AAEL008566, AAEL017313	156426029	156937854	9
Chr2	LOC5569858	AAEL007946	Detox/ReDox	glutathione S-transferase 1	49	15.623	8.465	0.2559	0.33979	0	36	AaeL_AAEL007946, AAEL007946, GSTE6	351707090	351708239	3	glutathione transferase [Source:VB Community Annotation]	glutathione S-transferase 1
Chr2	LOC5568178	AAEL019914	UNK	uncharacterized LOC5568178	76	15.612	6.259	0.34554	0.16604	35	0	AaeL_AAEL006600, AAEL006600	462965060	463027493	6		uncharacterized LOC5568178
Chr2	LOC5564100		DIV	bladder cancer-associated protein	9	15.6	6.363	0.16236	0.37414	0	9	AaeL_AAEL014317, AAEL014317	51627936	51659023	2
Chr2	LOC5571737	AAEL009268	DIV	jmjC domain-containing protein 7	38	15.6	7.888	0.02294	0.34763	6	0	AaeL_AAEL009268, AAEL009268	268444449	268453466	6	pla2g4b [Source:VB Community Annotation]	jmjC domain-containing protein 7
Chr2	LOC5576503	AAEL012556	TRP	myosin heavy chain, striated muscle	134	15.593	6.566	0.23253	0.37527	0	74	AaeL_AAEL012556, AAEL012556	364471425	364493483	6	Ofd1 protein, putative [Source:VB Community Annotation]	myosin heavy chain, striated muscle
Chr2	LOC5577563	AAEL019605	MET	polypeptide N-acetylgalactosaminyltransferase 5	158	15.581	7.281	0.27123	0.18837	19	0	AaeL_AAEL013274, AAEL006545, AAEL013274	349302827	349670334	13		polypeptide N-acetylgalactosaminyltransferase 5
Chr2	LOC5579630		DIV	arrestin domain-containing protein 17	31	15.58	6.439	0.1576	0.39443	17	0	AaeL_AAEL014132, AAEL014132	186178742	186189034	2
Chr2	LOC5573543		MET	palmitoyltransferase ZDHHC15	20	15.58	5.958	0.24412	0.20124	0	7	AaeL_AAEL010581, AAEL010581	112047364	112107059	7
Chr2	LOC5564412	AAEL014422	DIV	gamma-1-syntrophin	42	15.573	8.203	0.10511	0.36091	0	3	AaeL_AAEL014422, AAEL014422	136672079	136855550	10	syntrophin [Source:VB Community Annotation]	gamma-1-syntrophin
Chr2	LOC5575525	AAEL021608	MET	beta-1,4-glucuronyltransferase 1	64	15.55	6.954	0.38237	0.32236	42	0	AaeL_AAEL011899, AAEL011899	449637734	449667128	5		beta-1,4-glucuronyltransferase 1
Chr2	LOC5564878	AAEL004457	ReDox	cytochrome c-2	14	15.55	8.321	0.16277	0.47508	5	0	AaeL_AAEL004457, AAEL004457	473309856	473316087	3	cytochrome c [Source:VB Community Annotation]	cytochrome c-2
Chr2	LOC5580314	AAEL012901	DIV	prisilkin-39	25	15.545	10.655	0.20882	0.41398	15	0	AaeL_AAEL012901, AAEL012901	366023869	366024720	2		prisilkin-39
Chr2	LOC5570478	AAEL019542	UNK	uncharacterized LOC5570478	166	15.539	8.513	0.35475	0.37501	0	24	AaeL_AAEL001398, AAEL001398, AAEL001436	48235997	48663990	11		uncharacterized LOC5570478
Chr2	LOC5567623	AAEL006226	DIV	deoxynucleoside triphosphate triphosphohydrolase SAMHD1	57	15.533	7.24	0.2061	0.21053	26	0	AaeL_AAEL006226, AAEL006226	49252508	49271142	8	sam/hd domain protein [Source:VB Community Annotation]	deoxynucleoside triphosphate triphosphohydrolase SAMHD1
Chr2	LOC5569857	AAEL007948	Detox/ReDox	glutathione S-transferase epsilon 7	19	15.52	10.386	0.16747	0.47626	0	13	GSTE7	351641191	351642001	2	glutathione transferase [Source:VB Community Annotation]	glutathione S-transferase epsilon 7
Chr2	LOC5563771	AAEL019480	DIV	tyrosine-protein kinase Btk29A	147	15.512	7.504	0.26744	0.34323	0	24	AaeL_AAEL003937, AAEL003937, AAEL014179, AAEL014182, AAEL801118, AAEL801200	354965501	355383323	19		tyrosine-protein kinase Btk29A
Chr2	LOC5567620	AAEL006216	DIV	glycogen-binding subunit 76A	47	15.5	7.425	0.13525	0.38343	0	23	AaeL_AAEL006216, AAEL006216	49156451	49208010	8		glycogen-binding subunit 76A
Chr2	LOC23687839	AAEL017419	DIV	CCHC-type zinc finger protein CG3800	14	15.48	12.248	0.03419	0.48968	0	1	AaeL_AAEL017419, AAEL017419, AAEL801114	355426868	355440737	3		CCHC-type zinc finger protein CG3800
Chr2	LOC5578032	AAEL013467	DIV	neuralized-like protein 2	45	15.477	8.763	0.24884	0.29767	16	0	AaeL_AAEL014535, AAEL014535	351104592	351129820	2		neuralized-like protein 2
Chr2	LOC5575155	AAEL000308	DIV	ninjurin-1	32	15.475	7.477	0.11433	0.34596	0	6	AaeL_AAEL000308, AAEL000306, AAEL000308	369541686	369555829	6		ninjurin-1
Chr2	LOC5575504		UNK	uncharacterized LOC5575504	8	15.47	6.164	0.4529	0.20973	1	0	AaeL_AAEL011890, AAEL011890	396104484	396153685	5
Chr2	LOC5568734		DIV	large proline-rich protein BAG6	40	15.467	6.938	0.34167	0.11239	0	5	AaeL_AAEL007082, AAEL007082, AAEL014998	128406230	128463935	13
Chr2	LOC5575522	AAEL011898	MET	1-acyl-sn-glycerol-3-phosphate acyltransferase alpha	15	15.45	6.057	0.26174	0.03984	7	0	AaeL_AAEL011898, AAEL011898	449789599	449836386	8	1-acyl-sn-glycerol-3-phosphate acyltransferase [Source:VB Community Annotation]	1-acyl-sn-glycerol-3-phosphate acyltransferase alpha
Chr2	LOC5570084	AAEL001346	UNK	uncharacterized LOC5570084	8	15.45	10.564	0.12603	0.36581	0	0	AaeL_AAEL001346, AAEL001346	57274054	57318276	8		uncharacterized LOC5570084
Chr2	LOC5575664	AAEL002692	UNK	uncharacterized LOC5575664	38	15.44	6.699	0.37884	0.12525	0	5	AaeL_AAEL002692, AAEL002692	465811486	465851281	6	Beat protein [Source:UniProtKB/TrEMBL;Acc:A0A1S4F2K6]	uncharacterized LOC5575664
Chr2	LOC5565109		UNK	uncharacterized LOC5565109	169	15.437	6.018	0.19818	0.33467	0	91	AaeL_AAEL004600, AAEL004600	32872874	33496772	10
Chr2	LOC5573805	AAEL019662	RRTT	histone acetyltransferase KAT7	197	15.425	6.987	0.38645	0.23095	50	0	AaeL_AAEL010729, AAEL010729, AAEL014513	306356808	306713793	10		histone acetyltransferase KAT7
Chr2	LOC5566343	AAEL005326	DIV	SAC3 domain-containing protein 1	46	15.39	5.92	0.39471	0.32111	35	0	AaeL_AAEL005326, AAEL005326	64440557	64445772	4		SAC3 domain-containing protein 1
Chr2	LOC5568228	AAEL006649	DIV	TNF receptor-associated factor 4	35	15.38	9.2	0.11794	0.37963	0	16	AaeL_AAEL006649, AAEL006649	252971526	252998175	3	tnf receptor associated factor [Source:VB Community Annotation]	TNF receptor-associated factor 4
Chr2	LOC5573384	AAEL002079	DIV	TBP-related factor	21	15.335	8.086	0.1301	0.38	12	0	AaeL_AAEL002079, AAEL002079	356627788	356629128	3	TATA binding protein, putative [Source:VB Community Annotation]	TBP-related factor
Chr2	LOC5578270	AAEL008639	DIV	calsyntenin-1	46	15.3	8.972	0.36337	0.30133	3	0	AaeL_AAEL003499, AAEL003499, AAEL008639	215954121	216316647	11		calsyntenin-1
Chr2	LOC5574512	AAEL011193	DIV	inactive hydroxysteroid dehydrogenase-like protein 1	22	15.295	8.23	0.37888	0.26839	0	6	AaeL_AAEL011193, AAEL011193	345867370	345897577	5	steroid dehydrogenase [Source:VB Community Annotation]	inactive hydroxysteroid dehydrogenase-like protein 1
Chr2	LOC5568224	AAEL006654	DIV	RWD domain-containing protein 4	22	15.29	9.125	0.04087	0.43279	0	10	AaeL_AAEL006654, AAEL006654	252916620	252917914	3		RWD domain-containing protein 4
Chr2	LOC5579146	AAEL014022	RRTT	transcriptional coactivator yorkie	89	15.29	7.348	0.41786	0.27751	0	22	AaeL_AAEL014022, AAEL014018, AAEL014022	58120999	58292079	7		transcriptional coactivator yorkie
Chr2	LOC5572646	AAEL001847	MIT	DNA-directed RNA polymerase, mitochondrial	90	15.28	6.328	0.23629	0.34125	0	49	AaeL_AAEL001847, AAEL001847	274457234	274483633	6		DNA-directed RNA polymerase, mitochondrial
Chr2	LOC5572504	AAEL009833	MIT	39S ribosomal protein L46, mitochondrial	12	15.27	13.522	0	0.49136	11	0	AaeL_AAEL009833, AAEL009833	191777676	191778682	2	mitochondrial ribosomal protein, L46, putative [Source:VB Community Annotation]	39S ribosomal protein L46, mitochondrial
Chr2	LOC5565693	AAEL014216	RRTT	transcriptional repressor CTCF	105	15.265	6.251	0.19634	0.34289	0	81	AaeL_AAEL014216, AAEL014216	322923428	322959304	4		transcriptional repressor CTCF
Chr2	LOC5572619	AAEL009938	UNK	uncharacterized LOC5572619	19	15.25	10.638	0.04564	0.46947	0	9	AaeL_AAEL009938, AAEL009938	333873086	333874662	2		uncharacterized LOC5572619
Chr2	LOC5563851	AAEL014183	DIV	phosphatidylinositol glycan anchor biosynthesis class U protein	62	15.237	6.542	0.02169	0.35166	0	32	AaeL_AAEL014183, AAEL014183, AAEL801116	355406400	355410344	4		phosphatidylinositol glycan anchor biosynthesis class U protein
Chr2	LOC5578641	AAEL013796	RRTT	transcription factor grauzone	39	15.235	6.834	0.1497	0.3401	0	29	AaeL_AAEL013796, AAEL013796	29412400	29414131	2		transcription factor grauzone
Chr2	LOC5565543		CYT/STR	ankyrin repeat-containing protein kinase A	15	15.21	5.911	0.16194	0.37166	0	4	AaeL_AAEL004862, AAEL004862	115941309	116481485	11
Chr2	LOC5565845	AAEL005041	RRTT	ribosome biogenesis protein WDR12 homolog	23	15.21	11.89	0.05884	0.46682	6	0	AaeL_AAEL005041, AAEL005041	444364381	444386691	3	Ribosome biogenesis protein WDR12 homolog [Source:UniProtKB/Swiss-Prot;Acc:Q17BB0]	ribosome biogenesis protein WDR12 homolog
Chr2	LOC5578790	AAEL003679	DIV	gastrula zinc finger protein XlCGF26.1	23	15.205	10.691	0.25062	0.43946	0	15	AaeL_AAEL003679, AAEL003679	316663711	316665720	3		gastrula zinc finger protein XlCGF26.1
Chr2	LOC5564527	AAEL014495	DIV	coiled-coil domain-containing protein 130 homolog	27	15.195	7.827	0.20947	0.25141	0	13	AaeL_AAEL014712, AAEL014712	464590505	464596296	4		coiled-coil domain-containing protein 130 homolog
Chr2	LOC5579065	AAEL014003	DIV	leucine-rich repeat and calponin homology domain-containing protein 1	108	15.193	6.929	0.29387	0.20018	39	0	AaeL_AAEL014003, AAEL014003	353103783	353339726	11		leucine-rich repeat and calponin homology domain-containing protein 1
Chr2	LOC5563725		DIV	serine protease inhibitor 27A	31	15.185	6.668	0.10246	0.25752	12	0	AaeL_AAEL014078, AAEL014078	132319515	132330329	7
Chr2	LOC5571886		RRTT	eukaryotic translation initiation factor 5B	48	15.18	6.679	0.17255	0.3692	0	9	AaeL_AAEL009369, AAEL009241, AAEL009369	170421984	170736640	10
Chr2	LOC5571255		TRP	potassium voltage-gated channel subfamily H member 6	126	15.174	6.385	0.27096	0.30489	0	10	AaeL_AAEL001542, AAEL001542, AAEL001560, AAEL001578, AAEL001592	23042872	23571894	29
Chr2	LOC5579310	AAEL015593	DIV	prominin-like protein	54	15.173	6.702	0.37536	0.22	16	0	AaeL_AAEL015593, AAEL012561, AAEL015593	6520241	6718326	19		prominin-like protein
Chr2	LOC5566526	AAEL005454	MET	ATPase family AAA domain-containing protein 1-B	28	15.16	7.34	0.12151	0.33319	10	0	AaeL_AAEL005454, AAEL005454	296941397	296952743	3	AAA ATPase [Source:UniProtKB/TrEMBL;Acc:Q17A06]	ATPase family AAA domain-containing protein 1-B
Chr2	LOC5570262		PROT	brachyurin	5	15.15	9.2	0.33264	0.0863	2	0	AaeL_AAEL008221, AAEL008221	6339927	6342789	2
Chr2	LOC5577066	AAEL003104	DIV	RING finger protein nhl-1	79	15.145	6.944	0.25789	0.36733	0	0	AaeL_AAEL003104, AAEL003104	43026632	43218071	15	tripartite motif protein trim2,3 [Source:VB Community Annotation]	RING finger protein nhl-1
Chr2	LOC5571651	AAEL019827	DIV	kinesin-like protein KIF21B	89	15.136	8.607	0.00613	0.40392	0	53	AaeL_AAEL001648, AAEL001648, AAEL001662	300162686	300311222	16		kinesin-like protein KIF21B
Chr2	LOC5571261	AAEL001545	DIV	zinc finger protein 91	37	15.105	9.715	0.31296	0.27613	0	26	AaeL_AAEL001545, AAEL001545, AAEL001585	22895691	22902199	19		zinc finger protein 91
Chr2	LOC5576429	AAEL012518	MET	low density lipoprotein receptor adapter protein 1-A	89	15.1	7.768	0.15223	0.40936	0	28	AaeL_AAEL012518, AAEL012518	322665011	322720947	5		low density lipoprotein receptor adapter protein 1-A
Chr2	LOC5578426		RRTT	DNA-directed RNA polymerase II subunit RPB11	3	15.1	7.81	0.43064	0.37124	1	0	AaeL_AAEL013700, AAEL013700	352678175	352678946	3
Chr2	LOC5575660	AAEL002689	DIV	MORN repeat-containing protein 3	22	15.095	10.677	0.41401	0.35914	9	0	AaeL_AAEL002689, AAEL002689	466207449	466208957	3		MORN repeat-containing protein 3
Chr2	LOC5579996	AAEL025915	TRP	aryl hydrocarbon receptor nuclear translocator-like protein 1	48	15.077	8.371	0.1471	0.36629	0	3	AaeL_AAEL001746, AAEL001746, Met	38957897	39291413	14		aryl hydrocarbon receptor nuclear translocator-like protein 1
Chr2	LOC5575667		RRTT	dachshund homolog 2	74	15.06	5.879	0.34823	0.30944	26	0	AaeL_AAEL002684, AAEL002684, AAEL801163	465614172	465764066	12
Chr2	LOC23687553	AAEL017133	MET	3-oxoacyl-[acyl-carrier-protein] reductase FabG	20	15.05	10.89	0.3901	0.30674	0	16	AaeL_AAEL017133, AAEL017133	22989348	22990396	1		3-oxoacyl-[acyl-carrier-protein] reductase FabG
Chr2	LOC5576438	AAEL012526	DIV	histidine-rich glycoprotein	42	15.033	6.623	0.163	0.2959	17	0	AaeL_AAEL014623, AAEL014623	337228321	337275472	5		histidine-rich glycoprotein
Chr2	LOC5573483		DIV	probable lysine-specific demethylase 4A	18	15.03	6.763	0.32667	0.4311	7	0	AaeL_AAEL010522, AAEL010522	26387022	26404776	4
Chr2	LOC5569819	AAEL001308	TRP	alpha-tocopherol transfer protein-like	63	15.02	8.764	0.40878	0.1859	0	19	AaeL_AAEL001308, AAEL001308	447580295	447641198	7	CRAL/TRIO domain-containing protein [Source:VB Community Annotation]	alpha-tocopherol transfer protein-like
Chr3	LOC5569726	AAEL007879	UNK	uncharacterized LOC5569726	16	43.22	22.137	0.00527	0.20075	0	16	AaeL_AAEL007879, AAEL007879	381064671	381066038	3		uncharacterized LOC5569726
Chr3	LOC5563827	AAEL014161	TRP	Y+L amino acid transporter 2	51	43.087	15.302	0.32606	0.08418	0	12	AaeL_AAEL014161, AAEL008142, AAEL014161	302271326	302308081	9	amino acids transporter [Source:VB Community Annotation]	Y+L amino acid transporter 2
Chr3	LOC110678676	AAEL026764	RRTT	homeobox protein SIX3-like	16	40.3	18.458	0.17755	0.34677	0	3		184754035	184971960	5		homeobox protein SIX3-like
Chr3	LOC5566864	AAEL000847	DIV	UPF0587 protein GA18326	27	38.81	9.566	0.24313	0.26705	4	0	AaeL_AAEL000847, AAEL000847	363796175	363798492	2		UPF0587 protein GA18326
Chr3	LOC5568653	AAEL006989	Detox/ReDox	CYP6AG7	92	37.758	19.515	0.26235	0.20076	82	0	AaeL_AAEL006989, AAEL006989, CYP6AG7	171417711	171419592	3	cytochrome P450 [Source:VB Community Annotation]	probable cytochrome P450 28a5
Chr3	LOC5574031	AAEL023981	UNK	uncharacterized LOC5574031	51	37.677	15.002	0.15486	0.39552	0	37	AaeL_AAEL010876, AAEL010876, AAEL012403	318461036	318496256	5		uncharacterized LOC5574031
Chr3	LOC5573600	AAEL002119	SIGT	ras-like protein 2	18	37.6	24.548	0.09986	0.30631	0	6	AaeL_AAEL002119, AAEL002119	176942588	176959097	3	ras [Source:VB Community Annotation]	ras-like protein 2
Chr3	LOC5568974	AAEL007267	UNK	uncharacterized LOC5568974	28	36.605	15.116	0.23827	0.31038	13	0	AaeL_AAEL007267, AAEL007267	389419491	389423239	2	suppressor of ty3 [Source:VB Community Annotation]	uncharacterized LOC5568974
Chr3	LOC5565797	AAEL005000	DIV	constitutive coactivator of PPAR-gamma-like protein 1	27	36.48	14.465	0.23212	0.11079	0	20	AaeL_AAEL005000, AAEL005000	324246424	324248427	3		constitutive coactivator of PPAR-gamma-like protein 1
Chr3	LOC110678810	AAEL026170	DIV	mitogen-activated protein kinase kinase kinase 7-interacting protein 3 homolog	4	36.18	21.568	0.18107	0.16914	0	0		319222746	319314751	8	TAK1-associated binding protein 2 [Source:VB Community Annotation]	mitogen-activated protein kinase kinase kinase 7-interacting protein 3 homolog
Chr3	LOC5568965	AAEL007253	UNK	uncharacterized LOC5568965	18	36.07	18.201	0.17096	0.32928	0	0	AaeL_AAEL007253, AAEL007253	390127580	390148746	8		uncharacterized LOC5568965
Chr3	LOC5573790	AAEL010716	TRP	protein transport protein Sec61 subunit alpha	75	35.49	11.965	0.25672	0.37208	0	53	AaeL_AAEL010716, AAEL010716	327816869	327825374	3	preprotein translocase secy subunit (sec61) [Source:VB Community Annotation]	protein transport protein Sec61 subunit alpha
Chr3	LOC5572708	AAEL010869	DIV	formin-J	209	35.445	13.595	0.09199	0.32617	0	114	AaeL_AAEL009976, AAEL009976, AAEL010871, AAEL010873	319172898	319213903	10		formin-J
Chr3	LOC5568654	AAEL007024	Detox/ReDox	CYP6AG3	58	35.35	21.052	0.17863	0.25189	0	31	AaeL_AAEL007024, AAEL007024, CYP6AG3	171374109	171380654	4	cytochrome P450 [Source:VB Community Annotation]	probable cytochrome P450 28a5
Chr3	LOC5574184	AAEL002286	DIV	autophagy protein 5	49	35.147	11.473	0.13024	0.30907	19	0	AaeL_AAEL002286, AAEL002286	375098364	375158870	5	autophagy related gene [Source:VB Community Annotation]	autophagy protein 5
Chr3	LOC5565719	AAEL025232	MIT	mitochondrial genome maintenance exonuclease 1	44	34.613	27.142	0.2134	0.14945	42	0	AaeL_AAEL004943, AAEL004943	322787610	322788983	3		mitochondrial genome maintenance exonuclease 1
Chr3	LOC5574140	AAEL010949	DIV	probable 18S rRNA (guanine-N(7))-methyltransferase	22	34.58	25.753	0.04484	0.28451	12	0	AaeL_AAEL010949, AAEL010949	168212336	168213946	3		probable 18S rRNA (guanine-N(7))-methyltransferase
Chr3	LOC5571613	AAEL009193	MET	glucose dehydrogenase [FAD, quinone]	33	34.575	15.461	0.18016	0.29296	0	15	AaeL_AAEL009193, AAEL009193	390915033	390926519	4	glucose dehydrogenase [Source:VB Community Annotation]	glucose dehydrogenase [FAD, quinone]
Chr3	LOC5568972	AAEL007264	UNK	uncharacterized protein DDB_G0283697	19	34.29	14.094	0.1411	0.34119	0	19	AaeL_AAEL007264, AAEL007264	389387940	389388743	1		uncharacterized protein DDB_G0283697
Chr3	LOC5577356	AAEL000417	TRP	monocarboxylate transporter 14	43	34.167	17.049	0.14886	0.34051	18	0	AaeL_AAEL000417, AAEL000417	185344722	185482674	16	monocarboxylate transporter [Source:VB Community Annotation]	monocarboxylate transporter 14
Chr3	LOC110679554	AAEL021861	Detox/ReDox	CYP6AG4	37	33.765	8.995	0.32332	0.15438	0	28	AaeL_AAEL007010, AAEL007010, CYP6AG4	171317141	171325292	4		probable cytochrome P450 28a5
Chr3	LOC110678481	AAEL020630	UNK	uncharacterized LOC110678481	14	33.59	12.542	0.16079	0.31261	3	0		319176321	319178943	2		uncharacterized LOC110678481
Chr3	LOC5565810	AAEL005002	DIV	roundabout homolog 2	201	33.571	13.124	0.32525	0.1598	119	0	AaeL_AAEL005002, AAEL005002	323877321	324230807	12	roundabout [Source:VB Community Annotation]	roundabout homolog 2
Chr3	LOC5567358	AAEL006023	DIV	vanin-like protein 1	41	33.143	16.815	0.20926	0.31145	0	28	AaeL_AAEL006023, AAEL006023	315542318	315544574	4	Vanin-like protein 1 precursor, putative [Source:VB Community Annotation]	vanin-like protein 1
Chr3	LOC5572184	AAEL019431	TRP	ecdysone receptor	174	33.022	9.249	0.27315	0.27378	174	0	AaeL_AAEL009600, AAEL009600, AAEL010715, AAEL010719, AaEcR, ECR_AEDAE, EcR, EcRA, EcRH, NR1H1	327530790	328285750	12	ecdysone receptor [Source:VB Community Annotation]	ecdysone receptor
Chr3	LOC5575673	AAEL002696	PROT	glutamyl aminopeptidase	223	32.937	13.373	0.12096	0.32016	0	210	AaeL_AAEL002696, AAEL002696	315501434	315504094	2		glutamyl aminopeptidase
Chr3	LOC5574136	AAEL010943	TRP	alpha-tocopherol transfer protein-like	47	32.823	15.633	0.26888	0.2731	0	6	AaeL_AAEL010943, AAEL010943	168075688	168107591	5		alpha-tocopherol transfer protein-like
Chr3	LOC5571585	AAEL019995	DIV	protein unc-45 homolog B	48	32.743	14.533	0.20362	0.27809	24	0	AaeL_AAEL009168, AAEL009168, AAEL010948	168254871	168272689	4	Putative translocase of outer membrane 34 [Source:UniProtKB/TrEMBL;Acc:A0A0N8ERY3]	protein unc-45 homolog B
Chr3	LOC5573358	AAEL020217	DIV	dr1-associated corepressor homolog	32	32.485	13.898	0.2655	0.35032	8	0	AaeL_AAEL010457, AAEL010457	313833809	313855536	4		dr1-associated corepressor homolog
Chr3	LOC5577772	AAEL003316	DIV	extensin	91	32.108	16.729	0.42922	0.13035	0	13	AaeL_AAEL003316, AAEL003316	330290818	330350547	3		extensin
Chr3	LOC5565723	AAEL004947	MET	elongation of very long chain fatty acids protein 4	45	31.973	13.665	0.37409	0.03552	0	7	AaeL_AAEL004947, AAEL004947	323320646	323354929	4	elongase, putative [Source:VB Community Annotation]	elongation of very long chain fatty acids protein 4
Chr3	LOC5567150	AAEL005906	PROT	serine proteinase stubble	30	31.695	19.114	0.23418	0.24074	30	0	AaeL_AAEL005906, AAEL005906	174227378	174772374	15	serine protease [Source:VB Community Annotation]	serine proteinase stubble
Chr3	LOC5579661	AAEL003961	ReDox	dehydrogenase/reductase SDR family member 7	58	31.693	12.285	0.19684	0.32505	0	16	AaeL_AAEL003961, AAEL003961	266884896	266902367	5	short-chain dehydrogenase [Source:VB Community Annotation]	dehydrogenase/reductase SDR family member 7
Chr3	LOC5573598	AAEL002124	PROT	venom serine protease Bi-VSP	24	31.56	15.635	0.14798	0.41109	12	0	AaeL_AAEL002124, AAEL002124, CLIPD6	177013915	177037009	6	Clip-Domain Serine Protease family D [Source:VB Community Annotation]	venom serine protease Bi-VSP
Chr3	LOC5570163	AAEL008144	MET	long-chain fatty acid transport protein 4	110	31.543	16.485	0.31801	0.18142	0	23	AaeL_AAEL008144, AAEL008144	302074852	302150000	13	AMP dependent ligase [Source:VB Community Annotation]	long-chain fatty acid transport protein 4
Chr3	LOC5575516	AAEL026933	DIV	sine oculis-binding protein homolog	129	31.434	10.363	0.13921	0.38339	48	0	AaeL_AAEL011893, AAEL011893	317029276	317159240	6		sine oculis-binding protein homolog
Chr3	LOC5574138	AAEL010945	TRP	vacuolar protein sorting-associated protein 37B	26	31.305	28.109	0.00876	0.3388	0	7	AaeL_AAEL010945, AAEL010945	168206281	168207427	3		vacuolar protein sorting-associated protein 37B
Chr3	LOC5568694	AAEL007046	MIT	mitochondrial uncoupling protein 2	34	31.3	18.22	0.22658	0.24266	11	0	AaeL_AAEL007046, AAEL007046	298598122	298627874	4	mitochondrial brown fat uncoupling protein [Source:VB Community Annotation]	mitochondrial uncoupling protein 2
Chr3	LOC5577979	AAEL013453	CYT/STR	cingulin	70	31.285	10.532	0.17088	0.25304	0	22	AaeL_AAEL007917, AAEL007917, AAEL013453	312756172	312770461	7	sarcolemmal associated protein, putative [Source:VB Community Annotation]	cingulin
Chr3	LOC5570062	AAEL001329	TRP	solute carrier family 25 member 40	13	31.23	14.294	0.25919	0.3427	0	9	AaeL_AAEL001329, AAEL001329	47714031	47719228	3	mitochondrial carrier protein [Source:VB Community Annotation]	solute carrier family 25 member 40
Chr3	LOC5565739	AAEL004942	RNA_PROC	ATP-dependent helicase brm	252	31.229	22.201	0.37988	0.08312	0	110	AaeL_AAEL004942, AAEL004942	323142846	323173778	5	helicase [Source:VB Community Annotation]	ATP-dependent helicase brm
Chr3	LOC5570176	AAEL024563	RRTT	probable ATP-dependent RNA helicase DHX35	137	31.099	12.194	0.3038	0.21639	137	0	AaeL_AAEL008140, AAEL008140, AAEL014155, AAEL014158	302167647	302221719	6		probable ATP-dependent RNA helicase DHX35
Chr3	LOC5569833	AAEL007943	DIV	CWF19-like protein 2	96	30.77	11.435	0.25806	0.32565	86	0	AaeL_AAEL007943, AAEL007943	295535394	295537291	2		CWF19-like protein 2
Chr3	LOC5574139	AAEL010954	UNK	uncharacterized protein C9orf85 homolog	15	30.73	24.165	0.11231	0.30224	12	0	AaeL_AAEL010954, AAEL010954	168205477	168206319	1		uncharacterized protein C9orf85 homolog
Chr3	LOC5575463	AAEL025667	DIV	SET and MYND domain-containing protein 4	41	30.687	11.803	0.18566	0.28494	28	0	AaeL_AAEL011838, AAEL011838	320277209	320309585	3		SET and MYND domain-containing protein 4
Chr3	LOC5578882	AAEL013885	UNK	uncharacterized LOC5578882	25	30.575	13.318	0.15448	0.20199	12	0	AaeL_AAEL009985, AAEL009985	303464022	303464715	2		uncharacterized LOC5578882
Chr3	LOC5565453	AAEL000667	MET	probable maltase	26	30.445	17.143	0.24776	0.28302	17	0	AaeL_AAEL000667, AAEL000667	395254853	395271093	3	alpha-amylase [Source:VB Community Annotation]	probable maltase
Chr3	LOC5565736	AAEL004964	DIV	PDZ domain-containing protein 2	68	30.44	16.905	0.32373	0.05401	36	0	AaeL_AAEL004964, AAEL004964	322797560	323115188	10		PDZ domain-containing protein 2
Chr3	LOC5574130	AAEL010942	DIV	kinesin-like protein KIF3A	25	30.415	10.769	0.37039	0.21432	0	17		167650185	167713770	6	kinesin-like protein KIF3A [Source:VB Community Annotation]	kinesin-like protein KIF3A
Chr3	LOC5578091	AAEL022878	DIV	failed axon connections	53	30.413	12.021	0.31647	0.13997	49	0	AaeL_AAEL003411, AAEL003411	348715332	348716642	3		failed axon connections
Chr3	LOC5568973	AAEL007257	DIV	zinc finger protein 2 homolog	43	30.407	16.019	0.20659	0.3002	0	18	AaeL_AAEL007257, AAEL007257	389406739	389419328	6		zinc finger protein 2 homolog
Chr3	LOC23687692	AAEL017272	SIGT	5-hydroxytryptamine receptor	69	30.375	14.162	0.24062	0.32882	0	48	AaeL_AAEL017272, AAEL017272	295879868	296086450	6	GPCR Serotonin Family [Source:VB Community Annotation]	5-hydroxytryptamine receptor
Chr3	LOC5565741	AAEL004967	DIV	inositol monophosphatase 2	37	30.355	24.641	0.35469	0.07807	23	0	AaeL_AAEL004967, AAEL004967	323165633	323166890	2	myo inositol monophosphatase [Source:VB Community Annotation]	inositol monophosphatase 2
Chr3	LOC5568652	AAEL006992	Detox/ReDox	CYP6AG6	62	30.278	17.393	0.20817	0.29746	47	0	AaeL_AAEL006992, AAEL006992, CYP6AG6	171433002	171434910	3	cytochrome P450 [Source:VB Community Annotation]	probable cytochrome P450 28a5
Chr3	LOC110677743	AAEL023534	DIV	methyltransferase-like protein 25	14	30.17	22.002	0.34522	0.14733	12	0		323187829	323189416	2		methyltransferase-like protein 25
Chr3	LOC5574186	AAEL002291	DIV	delta-like protein 1	48	30.05	12.196	0.19431	0.27716	0	40	AaeL_AAEL002291, AAEL002291	375066829	375088177	4		delta-like protein 1
Chr3	LOC5567166	AAEL005898	MET	tRNA-dihydrouridine(20a/20b) synthase [NAD(P)+]-like	24	29.93	17.592	0.22268	0.28432	0	10	AaeL_AAEL005898, AAEL005898	175255254	175264162	7	tRNA-dihydrouridine synthase [Source:VB Community Annotation]	tRNA-dihydrouridine(20a/20b) synthase [NAD(P)+]-like
Chr3	LOC5573361	AAEL010450	MIT	mitochondrial import inner membrane translocase subunit Tim10	21	29.93	25.906	0.27798	0.14247	0	3	AaeL_AAEL010450, AAEL010450	313806823	313817618	4	mitochondrial import inner membrane translocase subunit TIM10 [Source:VB Community Annotation]	mitochondrial import inner membrane translocase subunit Tim10
Chr3	LOC5573360	AAEL010456	UNK	uncharacterized LOC5573360	21	29.93	25.906	0.27798	0.14247	0	21	AaeL_AAEL010456, AAEL010456	313806806	313817618	3		uncharacterized LOC5573360
Chr3	LOC5563826	AAEL023529	DIV	angio-associated migratory cell protein	13	29.75	20.452	0.28848	0.1711	8	0	AaeL_AAEL014159, AAEL008147, AAEL014159	302314346	302316440	3		angio-associated migratory cell protein
Chr3	LOC5568697	AAEL007068	MET	lipase member H-B	7	29.71	13.383	0.03264	0.34868	6	0	AaeL_AAEL007068, AAEL007068	298769877	298771250	2	lipase [Source:VB Community Annotation]	lipase member H-B
Chr3	LOC5578114	AAEL003443	MIT	L-threonine 3-dehydrogenase, mitochondrial	53	29.673	16.695	0.30551	0.2768	0	15	AaeL_AAEL003443, AAEL003443	349776023	349789479	3	threonine dehydrogenase [Source:VB Community Annotation]	L-threonine 3-dehydrogenase, mitochondrial
Chr3	LOC5574137	AAEL010944	TRP	alpha-tocopherol transfer protein-like	13	29.64	22.653	0.08255	0.35291	11	0	AaeL_AAEL010944, AAEL010944	168164912	168186666	5		alpha-tocopherol transfer protein-like
Chr3	LOC23687722	AAEL017302	MET	farnesol dehydrogenase	37	29.615	8.797	0.1777	0.19198	24	0	AaeL_AAEL017302, AAEL017302, AaSDR-1, FOHSDR-1, SDR-1	347276443	347277459	2	Farnesol dehydrogenase [Source:UniProtKB/TrEMBL;Acc:A0A2K7P6E4]	farnesol dehydrogenase
Chr3	LOC5574781	AAEL011413	PROT	E3 ubiquitin-protein ligase RNF25	53	29.557	16.84	0.32792	0.28704	30	0	AaeL_AAEL011413, AAEL011413	328905128	328917196	5		E3 ubiquitin-protein ligase RNF25
Chr3	LOC5578670	AAEL003616	CYT/STR	mucin-2	12	29.53	16.499	0.42546	0.17903	0	9	AaeL_AAEL003616, AAEL003616	301161191	301171498	4		mucin-2
Chr3	LOC5567347	AAEL006017	UNK	uncharacterized LOC5567347	56	29.53	18.102	0.35217	0.1658	44	0	AaeL_AAEL006017, AAEL006017	315381682	315384874	2		uncharacterized LOC5567347
Chr3	LOC5567347	AAEL006017	UNK	uncharacterized LOC5567347	56	29.53	18.102	0.35217	0.1658	44	0	AaeL_AAEL006017, AAEL006017	315381682	315384874	2		uncharacterized LOC5567347
Chr3	LOC5567347	AAEL006017	UNK	uncharacterized LOC5567347	56	29.53	18.102	0.35217	0.1658	44	0	AaeL_AAEL006017, AAEL006017	315381682	315384874	2		uncharacterized LOC5567347
Chr3	LOC5567347	AAEL006017	UNK	uncharacterized LOC5567347	56	29.53	18.102	0.35217	0.1658	44	0	AaeL_AAEL006017, AAEL006017	315381682	315384874	2		uncharacterized LOC5567347
Chr3	LOC5565721	AAEL004957	UNK	uncharacterized LOC5565721	21	28.96	11.942	0.372	0.05743	13	0	AaeL_AAEL004957, AAEL004957	323244845	323319903	6		uncharacterized LOC5565721
Chr3	LOC5570072	AAEL001340	DIV	coiled-coil domain-containing protein 39	75	28.943	12.375	0.12846	0.34516	56	0	AaeL_AAEL001340, AAEL001340	47902813	47910429	3		coiled-coil domain-containing protein 39
Chr3	LOC5573604	AAEL002108	RRTT	ribosomal RNA small subunit methyltransferase NEP1	17	28.93	19.223	0.10861	0.39058	0	7	AaeL_AAEL002108, AAEL002108	176904414	176905376	3	nucleolar essential protein 1 (nep1) [Source:VB Community Annotation]	ribosomal RNA small subunit methyltransferase NEP1
Chr3	LOC5575456	AAEL011836	RRTT	histone-lysine N-methyltransferase ASHR1	20	28.895	17.078	0.23188	0.21574	0	4	AaeL_AAEL011836, AAEL011836	320261161	320275981	3		histone-lysine N-methyltransferase ASHR1
Chr3	LOC5578088	AAEL003402	MET	sphingomyelin phosphodiesterase	118	28.855	10.761	0.2162	0.21224	46	0	AaeL_AAEL003402, AAEL003402	348606782	348658610	12	sphingomyelin phosphodiesterase [Source:VB Community Annotation]	sphingomyelin phosphodiesterase
Chr3	LOC110678930	AAEL017549	SIGT	neuropeptide Y receptor type 5	77	28.855	13.034	0.24422	0.26375	31	0	AaeL_AAEL003448, AAEL003448, GPRNNA13	348591054	348600003	3	GPCR Orphan/Putative Class A Family [Source:VB Community Annotation]	neuropeptide Y receptor type 5
Chr3	LOC5564166	AAEL004126	MET	fatty acid hydroxylase domain-containing protein 2	42	28.707	9.764	0.10797	0.32231	0	3	AaeL_AAEL004126, AAEL004126, AAEL004135	154075524	154112210	7	sterol desaturase [Source:VB Community Annotation]	fatty acid hydroxylase domain-containing protein 2
Chr3	LOC5564163	AAEL004138	PROT	signal peptide peptidase-like 3	48	28.707	9.177	0.11342	0.31381	48	0	AaeL_AAEL004138, AAEL004138	153989317	154211116	8	signal peptide peptidase [Source:VB Community Annotation]	signal peptide peptidase-like 3
Chr3	LOC5566725	AAEL005617	MET	UTP--glucose-1-phosphate uridylyltransferase	51	28.673	11.062	0.36671	0.18457	0	42	AaeL_AAEL005617, AAEL005617, UGP	160124500	160182717	5	UTP-glucose-1-phosphate uridylyltransferase 2 [Source:VB Community Annotation]	UTP--glucose-1-phosphate uridylyltransferase
Chr3	LOC5579911	AAEL001047	TRP	proton-coupled folate transporter	66	28.628	9.599	0.36282	0.25552	0	50	AaeL_AAEL001047, AAEL001047	54481583	54495163	5	adenylate cyclase [Source:VB Community Annotation]	proton-coupled folate transporter
Chr3	LOC5565426	AAEL000644	DIV	mpv17-like protein	51	28.537	16.197	0.00215	0.42076	15	0	AaeL_AAEL000644, AAEL000644	394995410	395002096	6		mpv17-like protein
Chr3	LOC5566562	AAEL019531	TRP	phospholipid-transporting ATPase ID	168	28.43	12.302	0.33724	0.27199	19	0	AaeL_AAEL005495, AAEL005495	59678828	59873210	25		phospholipid-transporting ATPase ID
Chr3	LOC110678503	AAEL023001	UNK	uncharacterized LOC110678503	7	28.42	11.361	0.18568	0.29058	0	0		314177319	314186374	3		uncharacterized LOC110678503
Chr3	LOC5568272	AAEL006705	UNK	uncharacterized LOC5568272	80	28.324	13.879	0.36069	0.05596	20	0	AaeL_AAEL006705, AAEL006705	352652598	352689793	6		uncharacterized LOC5568272
Chr3	LOC5578904	AAEL013907	TRP	trafficking protein particle complex subunit 12	36	28.315	14.948	0.3736	0.15852	0	14	AaeL_AAEL013907, AAEL013907	350794531	350796296	2	d-alanyl-d-alanine carboxypeptidase [Source:VB Community Annotation]	trafficking protein particle complex subunit 12
Chr3	LOC5566563	AAEL005493	DIV	septin-1	18	28.29	21.876	0.05403	0.41895	0	9	AaeL_AAEL005493, AAEL005493	59885223	59909064	5	Septin [Source:UniProtKB/TrEMBL;Acc:A0A1S4FB03]	septin-1
Chr3	LOC5567513	AAEL006014	Detox/ReDox	peroxidase	96	28.266	12.508	0.2196	0.20394	0	20	AaeL_AAEL006014, AAEL006014, HPX1	315325706	315431873	6	heme peroxidase [Source:VB Community Annotation]	peroxidase
Chr3	LOC5574263	AAEL025248	RRTT	translation initiation factor IF-2	42	28.097	14.996	0.24662	0.32145	6	0	AaeL_AAEL011028, AAEL011028	300429908	300482286	5		translation initiation factor IF-2
Chr3	LOC5574259	AAEL011032	UNK	uncharacterized LOC5574259	26	28.085	15.838	0.31613	0.30193	13	0	AaeL_AAEL011032, AAEL011032	300299806	300304627	3		uncharacterized LOC5574259
Chr3	LOC5573599	AAEL002128	PROT	venom serine protease Bi-VSP	24	27.94	19.547	0.18393	0.35524	10	0	AaeL_AAEL002128, AAEL002128	176971008	176995070	4	serine protease [Source:VB Community Annotation]	venom serine protease Bi-VSP
Chr3	LOC5577374	AAEL000464	RRTT	trichohyalin	26	27.915	12.949	0.38088	0.20927	12	0	AaeL_AAEL000464, AAEL000464	186535105	186789964	10		trichohyalin
Chr3	LOC5574299	AAEL011067	CYT/STR	tubulin-specific chaperone E	63	27.875	14.754	0.16368	0.3704	48	0	AaeL_AAEL011067, AAEL011067	295086991	295110070	5	tubulin-specific chaperone, putative [Source:VB Community Annotation]	tubulin-specific chaperone E
Chr3	LOC5571619	AAEL009203	MET	glucose dehydrogenase [FAD, quinone]	76	27.847	16.695	0.24666	0.27449	0	46	AaeL_AAEL009203, AAEL009203	390863424	390878966	4	glucose dehydrogenase [Source:VB Community Annotation]	glucose dehydrogenase [FAD, quinone]
Chr3	LOC110677757	AAEL027918	DIV	integral membrane protein GPR180-like	79	27.795	14.839	0.4094	0.02289	38	0		293231882	293273629	7		integral membrane protein GPR180-like
Chr3	LOC5565727	AAEL004956	UNK	oral cancer-overexpressed protein 1 homolog	25	27.76	20.267	0.39525	0.11954	12	0	AaeL_AAEL004956, AAEL004956	323187063	323187862	2		oral cancer-overexpressed protein 1 homolog
Chr3	LOC5572368	AAEL009750	UNK	uncharacterized LOC5572368	21	27.6	13.951	0.16295	0.34873	0	10	AaeL_AAEL009750, AAEL009750	284223909	284225149	3		uncharacterized LOC5572368
Chr3	LOC5572368	AAEL009750	UNK	uncharacterized LOC5572368	21	27.6	13.951	0.16295	0.34873	0	10	AaeL_AAEL009750, AAEL009750	284223909	284225149	3		uncharacterized LOC5572368
Chr3	LOC5572368	AAEL009750	UNK	uncharacterized LOC5572368	21	27.6	13.951	0.16295	0.34873	0	10	AaeL_AAEL009750, AAEL009750	284223909	284225149	3		uncharacterized LOC5572368
Chr3	LOC5572368	AAEL009750	UNK	uncharacterized LOC5572368	21	27.6	13.951	0.16295	0.34873	0	10	AaeL_AAEL009750, AAEL009750	284223909	284225149	3		uncharacterized LOC5572368
Chr3	LOC5568971	AAEL018137	UNK	uncharacterized LOC5568971	86	27.504	11.975	0.25134	0.31769	6	0	AaeL_AAEL007255, AAEL007255, AAEL007269	389280066	389359101	8		uncharacterized LOC5568971
Chr3	LOC5578484	AAEL000515	UNK	uncharacterized LOC5578484	18	27.4	12.085	0.37993	0.19554	12	0	AaeL_AAEL000515, AAEL000515	164032553	164034165	2	juvenile hormone-inducible protein, putative [Source:VB Community Annotation]	uncharacterized LOC5578484
Chr3	LOC23687629	AAEL017209	DIV	canalicular multispecific organic anion transporter 2	49	27.323	11.941	0.1529	0.35126	48	0		403021800	403026639	4		canalicular multispecific organic anion transporter 2
Chr3	LOC5568952	AAEL007260	DIV	zinc finger protein sens	77	27.25	18.088	0.07657	0.40199	0	54	AaeL_AAEL007260, AAEL007260	389766998	389799589	6		zinc finger protein sens
Chr3	LOC5569648	AAEL007810	DIV	augmin complex subunit dgt6	37	27.095	16.956	0.12452	0.41133	0	30	AaeL_AAEL007810, AAEL007810	151666684	151682078	3		augmin complex subunit dgt6
Chr3	LOC5578122	AAEL003425	UNK	uncharacterized LOC5578122	63	27.075	14.158	0.33203	0.18388	0	15	AaeL_AAEL003425, AAEL003425	350173617	350191549	6		uncharacterized LOC5578122
Chr3	LOC5573058	AAEL010247	DIV	protein FAM98B	32	27.05	18.514	0.31836	0.19925	0	16	AaeL_AAEL010247, AAEL010247	279027268	279033193	5		protein FAM98B
Chr3	LOC5567368	AAEL024841	TRP	coatomer subunit beta'	119	26.938	9.865	0.19334	0.33824	61	0	AaeL_AAEL006040, AAEL006040	314664216	314723694	15		coatomer subunit beta'
Chr3	LOC5563890	AAEL014212	RRTT	sister chromatid cohesion protein PDS5 homolog B-B	131	26.9	12.087	0.25433	0.25668	85	0	AaeL_AAEL014212, AAEL014212	293189561	293215801	9	androgen induced inhibitor of proliferation (as3) / pds5 [Source:VB Community Annotation]	sister chromatid cohesion protein PDS5 homolog B-B
Chr3	LOC110678451	AAEL021239	DIV	zinc finger protein 239-like	26	26.875	18.537	0.07876	0.43792	14	0	AaeL_AAEL006986, AAEL006986	170713199	170728120	4		zinc finger protein 239-like
Chr3	LOC5563958	AAEL004009	MET	glucose dehydrogenase [FAD, quinone]	74	26.847	18.619	0.08881	0.43129	62	0	AaeL_AAEL004009, AAEL004009	166896751	166912338	3	glucose dehydrogenase [Source:VB Community Annotation]	glucose dehydrogenase [FAD, quinone]
Chr3	LOC5577354	AAEL000424	PROT	E3 ubiquitin-protein ligase RFWD2	29	26.755	18.118	0.03268	0.42465	10	0	AaeL_AAEL000424, AAEL000424	185208535	185284387	8	leucine aminopeptidase [Source:VB Community Annotation]	E3 ubiquitin-protein ligase RFWD2
Chr3	LOC5568710	AAEL007045	RRTT	protein aurora borealis	47	26.713	10.432	0.15879	0.37244	0	13	AaeL_AAEL007045, AAEL007045	299769871	299778368	4		protein aurora borealis
Chr3	LOC5574260	AAEL028038	DIV	glutenin, high molecular weight subunit DX5	65	26.68	13.759	0.24255	0.30457	37	0	AaeL_AAEL011030, AAEL011030, AAEL011033	299989858	300181369	8		glutenin, high molecular weight subunit DX5
Chr3	LOC5568716	AAEL007049	PROT	proteasome subunit beta type-4	42	26.67	9.968	0.11224	0.30811	0	14	AaeL_AAEL007049, AAEL007049	299827730	299841317	3	proteasome subunit beta type [Source:VB Community Annotation]	proteasome subunit beta type-4
Chr3	LOC5577203	AAEL013102	SIGT	rho guanine nucleotide exchange factor 11	331	26.537	10.205	0.2885	0.29427	0	80	AaeL_AAEL013102, AAEL011061, AAEL011065, AAEL013102	294641535	295076081	29		rho guanine nucleotide exchange factor 11
Chr3	LOC5575863	AAEL012131	TRP	cationic amino acid transporter 3	128	26.527	14.076	0.10854	0.37072	0	38	AaeL_AAEL012131, AAEL012131, Slif	298296146	298378605	6	cationic amino acid transporter [Source:VB Community Annotation]	cationic amino acid transporter 3
Chr3	LOC5574141	AAEL010955	RRTT	dnaJ homolog subfamily C member 30	11	26.52	23.275	0.08771	0.36663	0	9	AaeL_AAEL010955, AAEL010955	168232090	168233082	1		dnaJ homolog subfamily C member 30
Chr3	LOC5578125	AAEL003416	TRP	sorting nexin lst-4	33	26.46	8.632	0.34113	0.17572	0	28	AaeL_AAEL003416, AAEL003416	348277042	348319368	2	Sorting nexin [Source:UniProtKB/TrEMBL;Acc:Q17FH9]	sorting nexin lst-4
Chr3	LOC5566185	AAEL007936	DIV	transmembrane protein 165	33	26.42	14.467	0.16654	0.30388	0	2	AaeL_AAEL007936, AAEL007936	295561319	295600572	5		transmembrane protein 165
Chr3	LOC5575807	AAEL012076	PROT	ubiquitin-associated protein 1	50	26.32	9.942	0.38711	0.28853	0	28	AaeL_AAEL012076, AAEL012076	160416948	160431433	4		ubiquitin-associated protein 1
Chr3	LOC5566365	AAEL011629	DIV	probable tyrosyl-DNA phosphodiesterase	33	26.225	9.333	0.21673	0.3435	0	18	AaeL_AAEL011629, AAEL011629	281544040	281548911	5	tyrosyl-DNA phosphodiesterase [Source:VB Community Annotation]	probable tyrosyl-DNA phosphodiesterase
Chr3	LOC110679629	AAEL021222	UNK	uncharacterized LOC110679629	199	26.211	13.53	0.10309	0.40729	0	0		166508268	166935292	4		uncharacterized LOC110679629
Chr3	LOC5569429	AAEL011635	DIV	protein TEX261	36	26.2	10.369	0.21665	0.38534	6	0	AaeL_AAEL011635, AAEL011635	281571887	281587041	4		protein TEX261
Chr3	LOC5569787	AAEL023098	RRTT	eukaryotic translation initiation factor 4 gamma 2	38	26.195	7.366	0.18718	0.37453	0	8	AaeL_AAEL007923, AAEL007923	312594460	312682646	8		eukaryotic translation initiation factor 4 gamma 2
Chr3	LOC5573597	AAEL002112	DIV	NGFI-A-binding protein homolog	48	26.183	14.105	0.14842	0.34975	0	15	AaeL_AAEL002112, AAEL002112	177037131	177125727	7		NGFI-A-binding protein homolog
Chr3	LOC5568713	AAEL007057	DIV	retinoid-inducible serine carboxypeptidase	12	26.1	13.803	0.14171	0.38234	7	0	AaeL_AAEL007057, AAEL007057	299794123	299795662	4	retinoid-inducible serine carboxypeptidase (serine carboxypeptidase [Source:VB Community Annotation]	retinoid-inducible serine carboxypeptidase
Chr3	LOC5570069	AAEL001334	MET	geranylgeranyl transferase type-2 subunit beta	38	26.085	8.908	0.16875	0.32597	0	8	AaeL_AAEL001334, AAEL001334	47739123	47740883	4	geranylgeranyl transferase type ii beta subunit [Source:VB Community Annotation]	geranylgeranyl transferase type-2 subunit beta
Chr3	LOC5574816	AAEL002464	MET	V-type proton ATPase subunit F	18	26.08	12.901	0.32141	0.32222	5	0	AaeL_AAEL002464, AAEL002464	338190478	338191479	5	vacuolar ATP synthase subunit f [Source:VB Community Annotation]	V-type proton ATPase subunit F
Chr3	LOC5572312	AAEL021712	TRP	ligand gated ion channel	34	26.075	13.572	0.08755	0.42068	27	0		155773599	155776097	NA	ligand gated ion channel
Chr3	LOC5571587	AAEL009179	DIV	molybdenum cofactor synthesis protein cinnamon	21	26.03	14.2	0.07091	0.43498	0	15	AaeL_AAEL009179, AAEL009179	176026129	176058010	6	molybdopterin biosynthesis protein [Source:VB Community Annotation]	molybdenum cofactor synthesis protein cinnamon
Chr3	LOC5566416	AAEL025718	DIV	vanin-like protein 2	145	26.005	10.78	0.15439	0.37584	80	0	AaeL_AAEL015161, AAEL015161	315605020	315658201	9		vanin-like protein 2
Chr3	LOC5565510	AAEL004820	DIV	zinc finger protein 883	34	25.97	15.574	0.37434	0.22551	25	0	AaeL_AAEL004820, AAEL004820	274484281	274505502	5	zinc finger protein [Source:VB Community Annotation]	zinc finger protein 883
Chr3	LOC5563953	AAEL004031	UNK	uncharacterized LOC5563953	30	25.88	10.433	0.06901	0.32278	16	0	AaeL_AAEL004031, AAEL004031	166826872	166834919	4		uncharacterized LOC5563953
Chr3	LOC5564744	AAEL024186	DIV	huntingtin-interacting protein 1	182	25.879	14.644	0.26601	0.23093	0	63	AaeL_AAEL010449, AAEL010449, AAEL014598	313952175	314052027	16		huntingtin-interacting protein 1
Chr3	LOC5580238	AAEL012330	RRTT	TATA-box-binding protein	13	25.87	13.102	0.06036	0.46563	0	2	AaeL_AAEL012330, AAEL012330	316455498	316457804	4	tata-box binding protein [Source:VB Community Annotation]	TATA-box-binding protein
Chr3	LOC5568714	AAEL007042	DIV	far upstream element-binding protein 1	27	25.81	13.059	0.24438	0.42748	0	11	AaeL_AAEL007042, AAEL007042	299801259	299816294	7	far upstream (fuse) binding protein [Source:VB Community Annotation]	far upstream element-binding protein 1
Chr3	LOC5565339	AAEL014825	UNK	uncharacterized LOC5565339	36	25.76	13.591	0.16419	0.3379	0	15	AaeL_AAEL014825, AAEL014825	322268773	322396292	5		uncharacterized LOC5565339
Chr3	LOC5566044	AAEL005130	UNK	uncharacterized protein DDB_G0271670	49	25.757	11.357	0.34228	0.20266	23	0	AaeL_AAEL005130, AAEL005130	346129443	346331097	7	zinc finger protein [Source:VB Community Annotation]	uncharacterized protein DDB_G0271670
Chr3	LOC5573621	AAEL027116	RRTT	DNA-directed RNA polymerase III subunit RPC1	169	25.742	10.663	0.24709	0.35007	84	0	AaeL_AAEL010617, AAEL010617	291717779	291755250	9		DNA-directed RNA polymerase III subunit RPC1
Chr3	LOC5579662	AAEL003977	MET	elongation of very long chain fatty acids protein 4	26	25.74	8.89	0.14159	0.23816	5	0	AaeL_AAEL003977, AAEL003977	266853336	266884894	6	elongase, putative [Source:VB Community Annotation]	elongation of very long chain fatty acids protein 4
Chr3	LOC5577336	AAEL018313	CYT/STR	tight junction protein ZO-1	77	25.683	14.595	0.10302	0.42128	0	23	AaeL_AAEL000409, AAEL000409, AAEL000446	183859308	184112371	21		tight junction protein ZO-1
Chr3	LOC5578096	AAEL003424	PROT	zinc carboxypeptidase	30	25.66	12.464	0.28646	0.23474	0	22	AaeL_AAEL003424, AAEL003424, CPA-VI	348915612	348917101	3	zinc carboxypeptidase [Source:VB Community Annotation]	zinc carboxypeptidase
Chr3	LOC5578434	AAEL000505	UNK	uncharacterized LOC5578434	52	25.657	8.55	0.45771	0.28687	46	0	AaeL_AAEL000505, AAEL000505	164034271	164036105	2		uncharacterized LOC5578434
Chr3	LOC5574262	AAEL011031	UNK	uncharacterized LOC5574262	78	25.655	19.514	0.45273	0.04445	71	0	AaeL_AAEL011031, AAEL011031	300213621	300242996	4		uncharacterized LOC5574262
Chr3	LOC5580212	AAEL011926	DIV	T-related protein	113	25.55	10.532	0.32351	0.2686	45	0	AaeL_AAEL011926, AAEL011926	350939927	350974760	6	brachyury [Source:VB Community Annotation]	T-related protein
Chr3	LOC5566726	AAEL005610	MIT	ATP synthase subunit b, mitochondrial	43	25.533	9.723	0.36617	0.2353	9	0	AaeL_AAEL005610, AAEL005610	160188478	160196977	3	mitochondrial ATP synthase b chain [Source:VB Community Annotation]	ATP synthase subunit b, mitochondrial
Chr3	LOC110677901	AAEL023509	ReDox	ecdysone 20-monooxygenase	5	25.48	21.016	0	0.45542	5	0	CYP314a1	167521981	167641782	13		ecdysone 20-monooxygenase
Chr3	LOC5567355	AAEL023266	TRP	sodium channel protein para	263	25.438	10.206	0.10558	0.40168	0	30	AaeL_AAEL006019, AAEL006019, AAEL008297, NaV, VGSC, VSCIIS6, Vssc, para	315926360	316405639	41		sodium channel protein para
Chr3	LOC5568707	AAEL007066	RRTT	mRNA export factor	39	25.415	13.498	0.24014	0.33879	17	0	AaeL_AAEL007066, AAEL007066	299677944	299688284	3	mitotic checkpoint protein and poly(a)+ RNA export protein [Source:VB Community Annotation]	mRNA export factor
Chr3	LOC5563695	AAEL000549	DIV	fibulin-1	94	25.366	14.497	0.4218	0.19793	18	0	AaeL_AAEL000549, AAEL000549	388129394	388216451	17	fibulin 1 and [Source:VB Community Annotation]	fibulin-1
Chr3	LOC5575798	AAEL012077	MIT	pyruvate dehydrogenase phosphatase regulatory subunit, mitochondrial	115	25.358	11.063	0.41694	0.24417	0	86	AaeL_AAEL012077, AAEL012077	160226495	160238330	6	NAD dehydrogenase [Source:VB Community Annotation]	pyruvate dehydrogenase phosphatase regulatory subunit, mitochondrial
Chr3	LOC5566851	AAEL000803	DIV	lachesin	30	25.305	12.583	0.31369	0.29755	0	7	AaeL_AAEL000803, AAEL000803	364011073	364612467	8		lachesin
Chr3	LOC5572402	AAEL009786	DIV	zinc finger protein 853	32	25.295	6.386	0.2516	0.44886	0	26	AaeL_AAEL009786, AAEL009786	319649727	319665447	2		zinc finger protein 853
Chr3	LOC5568712	AAEL007062	TRP	sorting nexin-14	35	25.285	14.492	0.18968	0.30722	16	0	AaeL_AAEL007062, AAEL007062	299786937	299794093	7		sorting nexin-14
Chr3	LOC5580223	AAEL011922	PROT	chymotrypsin-2	34	25.255	10.344	0.34846	0.11627	0	24	AaeL_AAEL011922, AAEL011922	351331708	351332773	3	serine-type enodpeptidase, [Source:VB Community Annotation]	chymotrypsin-2
Chr3	LOC5567153	AAEL005904	DIV	protein NASP homolog	5	25.23	11.134	0.15778	0.36318	5	0	AaeL_AAEL005904, AAEL005904	173984079	174056652	5		protein NASP homolog
Chr3	LOC5567154	AAEL005913	UNK	uncharacterized LOC5567154	2	25.23	22.815	0.00667	0.43548	0	0	AaeL_AAEL005913, AAEL005913	173999175	174024320	6		uncharacterized LOC5567154
Chr3	LOC5565485	AAEL004819	DIV	serine-rich adhesin for platelets	81	25.216	10.033	0.22859	0.39766	0	24	AaeL_AAEL004819, AAEL004819	274787634	274864229	19		serine-rich adhesin for platelets
Chr3	LOC5567157	AAEL005905	RRTT	DALR anticodon-binding domain-containing protein 3	31	25.16	12.147	0.33661	0.31154	16	0	AaeL_AAEL005905, AAEL005905	173946967	173950763	5		DALR anticodon-binding domain-containing protein 3
Chr3	LOC5578083	AAEL003413	DIV	spondin-1	76	25.112	9.384	0.26574	0.30697	44	0	AaeL_AAEL003413, AAEL003413	348394973	348415849	5	F-spondin [Source:VB Community Annotation]	spondin-1
Chr3	LOC5576906	AAEL012851	DIV	periodic tryptophan protein 1 homolog	51	25.11	8.505	0.19114	0.32409	0	25	AaeL_AAEL012851, AAEL012851	339280452	339297273	6	WD-repeat protein [Source:VB Community Annotation]	periodic tryptophan protein 1 homolog
Chr3	LOC5566724	AAEL005605	DIV	bifunctional 3'-phosphoadenosine 5'-phosphosulfate synthase	79	25.097	9.752	0.38537	0.21713	0	59	AaeL_AAEL005605, AAEL005605, PAPS	160049336	160114590	5	adenylsulphate kinase [Source:VB Community Annotation]	bifunctional 3'-phosphoadenosine 5'-phosphosulfate synthase
Chr3	LOC5568267	AAEL006703	PROT	venom serine protease	45	25.043	8.846	0.41854	0.26736	34	0	AaeL_AAEL006703, AAEL006703	352757567	352759137	2	lumbrokinase-3(1) precursor, putative [Source:VB Community Annotation]	venom serine protease
Chr3	LOC5566057	AAEL005131	DIV	protein kinase C-binding protein NELL2	161	25.036	8.712	0.30592	0.19435	14	0	AaeL_AAEL005131, AAEL005131	346445737	346769315	15	protein kinase c-binding protein nell1 [Source:VB Community Annotation]	protein kinase C-binding protein NELL2
Chr3	LOC5571247	AAEL001587	DIV	zinc finger protein 99	37	25.015	20.395	0.28936	0.22266	28	0	AaeL_AAEL001587, AAEL001587	371446107	371496958	2		zinc finger protein 99
Chr3	LOC5580241	AAEL012325	DIV	proteasome-associated protein ECM29 homolog	155	24.955	13.407	0.17992	0.43769	114	0	AaeL_AAEL012325, AAEL012325	316628393	316657087	9		proteasome-associated protein ECM29 homolog
Chr3	LOC5569739	AAEL007881	MIT	lipoyltransferase 1, mitochondrial	96	24.948	9.761	0.19789	0.29694	0	33	AaeL_AAEL007881, AAEL007881	381958172	381982639	5		lipoyltransferase 1, mitochondrial
Chr3	LOC5578101	AAEL003418	PROT	signal peptidase complex subunit 2	14	24.89	12.689	0.37183	0.14031	4	0	AaeL_AAEL003418, AAEL003418	349263732	349264674	2	microsomal signal peptidase 25 kda subunit [Source:VB Community Annotation]	signal peptidase complex subunit 2
Chr3	LOC5579351	AAEL015543	UNK	uncharacterized LOC5579351	51	24.863	14.95	0.43955	0.1001	45	0		295613418	295630606	2		uncharacterized LOC5579351
Chr3	LOC5564593	AAEL004327	RRTT	valine--tRNA ligase	33	24.845	10.839	0.27976	0.30485	0	8	AaeL_AAEL004327, AAEL004327	365723170	365735166	4	valyl-tRNA synthetase [Source:VB Community Annotation]	valine--tRNA ligase
Chr3	LOC5568715	AAEL007059	DIV	transmembrane protein 14 homolog	15	24.84	14.963	0.35445	0.20862	3	0	AaeL_AAEL007059, AAEL007059	299825711	299826604	2		transmembrane protein 14 homolog
Chr3	LOC5573365	AAEL010451	DIV	girdin	66	24.835	10.426	0.17322	0.3585	51	0	AaeL_AAEL010451, AAEL010451	314090916	314095200	2	rabaptin-5, putative [Source:VB Community Annotation]	girdin
Chr3	LOC5572323	AAEL009706	TRP	influenza virus NS1A-binding protein	136	24.819	10.354	0.27906	0.31627	0	38	AaeL_AAEL009706, AAEL009706	155713782	155793159	10	ns1 binding protein [Source:VB Community Annotation]	influenza virus NS1A-binding protein
Chr3	LOC5574817	AAEL027193	RRTT	RNA-binding motif protein, X-linked 2	8	24.71	20.212	0.45274	0.06986	0	8	AaeL_AAEL002461, AAEL002461	338179549	338190429	2		RNA-binding motif protein, X-linked 2
Chr3	LOC5567156	AAEL005902	DIV	protein CLEC16A	31	24.705	14.795	0.15603	0.38803	0	10	AaeL_AAEL005902, AAEL005902	173951647	173970389	11		protein CLEC16A
Chr3	LOC5578452	AAEL019479	MET	heparan-sulfate 6-O-sulfotransferase 2	38	24.675	10.691	0.33402	0.16286	6	0	AaeL_AAEL000491, AAEL000491, AAEL000493	161880273	161971478	5		heparan-sulfate 6-O-sulfotransferase 2
Chr3	LOC5576764	AAEL012750	RRTT	general transcription factor IIH subunit 1	27	24.65	18.49	0.45316	0.06002	0	17	AaeL_AAEL012750, AAEL012750	322033072	322067603	6	transcription factor TFIIH-subunit, putative [Source:VB Community Annotation]	general transcription factor IIH subunit 1
Chr3	LOC5568708	AAEL007054	ReDox	NADH dehydrogenase [ubiquinone] 1 beta subcomplex subunit 3	10	24.6	13.2	0.1582	0.39578	0	3	AaeL_AAEL007054, AAEL007054	299688270	299688998	2	NADH dehydrogenase, putative [Source:VB Community Annotation]	NADH dehydrogenase [ubiquinone] 1 beta subcomplex subunit 3
Chr3	LOC5579937	AAEL006797	DIV	F-box/LRR-repeat protein 7	50	24.563	12.518	0.34289	0.26256	50	0	AaeL_AAEL006797, AAEL006797	169999243	170218661	7	F-box/leucine rich repeat protein [Source:VB Community Annotation]	F-box/LRR-repeat protein 7
Chr3	LOC5565728	AAEL004941	Detox/ReDox	CYP6AK1	53	24.56	19.548	0.39336	0.11317	0	18	AaeL_AAEL004941, AAEL004941, CYP6AK1	323189211	323207072	7	cytochrome P450 [Source:VB Community Annotation]	probable cytochrome P450 6g2
Chr3	LOC5575860	AAEL012129	TRP	cationic amino acid transporter 4	71	24.557	14.187	0.31008	0.21944	40	0	AaeL_AAEL012129, AAEL009358, AAEL012129	297942253	297959578	4	cationic amino acid transporter [Source:VB Community Annotation]	cationic amino acid transporter 4
Chr3	LOC23687735	AAEL017315	TRP	heat shock 70 kDa protein 4	80	24.522	11.847	0.35924	0.26111	27	0	AaeL_AAEL017315, AAEL017315	346808637	346842658	6		heat shock 70 kDa protein 4
Chr3	LOC110679012	AAEL019660	DIV	zwei Ig domain protein zig-8-like	80	24.462	15.285	0.06921	0.44196	0	0		164260877	165218582	10		zwei Ig domain protein zig-8-like
Chr3	LOC5565802	AAEL025111	TRP	protein sax-3	381	24.452	8.741	0.2656	0.27333	381	0	AaeL_AAEL005011, AAEL005011	324313203	325121808	17		protein sax-3
Chr3	LOC5575802	AAEL018231	UNK	uncharacterized LOC5575802	111	24.402	9.869	0.32575	0.3081	0	94	AaeL_AAEL012070, AAEL012070, AAEL012080	160276780	160284779	4		uncharacterized LOC5575802
Chr3	LOC5580209	AAEL011927	PROT	E3 ubiquitin-protein ligase mind-bomb	70	24.395	9.938	0.3768	0.18016	0	32	AaeL_AAEL011927, AAEL011927	350841672	350860108	5	mind bomb [Source:VB Community Annotation]	E3 ubiquitin-protein ligase mind-bomb
Chr3	LOC5566052	AAEL005142	DIV	CD151 antigen	215	24.385	8.314	0.38347	0.18075	0	10	AaeL_AAEL005142, AAEL005142	347103627	347384214	13	platelet endothelial tetraspan antigen 3 (cd151 antigen) [Source:VB Community Annotation]	CD151 antigen
Chr3	LOC5571904	AAEL009400	RRTT	CCR4-NOT transcription complex subunit 7	34	24.35	10.373	0.25255	0.37649	9	0	AaeL_AAEL009400, AAEL009400	338044767	338078908	6	ccr4-associated factor [Source:VB Community Annotation]	CCR4-NOT transcription complex subunit 7
Chr3	LOC5578081	AAEL003433	TRP	copper-transporting ATPase 1	136	24.343	9.047	0.34148	0.23759	0	104	AaeL_AAEL003433, AAEL003433	348335233	348389492	10	copper-transporting ATPase 1, 2 (copper pump 1, 2) [Source:VB Community Annotation]	copper-transporting ATPase 1
Chr3	LOC5569745	AAEL007883	DIV	12 kDa FK506-binding protein	22	24.325	11.668	0.31277	0.33781	2	0	AaeL_AAEL007883, AAEL007883	382192614	382198437	4	fk506-binding protein [Source:VB Community Annotation]	12 kDa FK506-binding protein
Chr3	LOC5577353	AAEL000435	DIV	THO complex subunit 7 homolog	7	24.3	11.834	0.06878	0.30631	0	2	AaeL_AAEL000435, AAEL000435	185195162	185199205	4	THO complex, putative [Source:VB Community Annotation]	THO complex subunit 7 homolog
Chr3	LOC5563986	AAEL019659	Detox/ReDox	CYP4c21	38	24.29	16.917	0.00086	0.494	0	21	AaeL_AAEL004012, AAEL004012, CYP325AA1	164959868	164968558	5		cytochrome P450 4c21
Chr3	LOC5567353	AAEL014908	DIV	large subunit GTPase 1 homolog	122	24.284	13.552	0.31749	0.27831	0	90	AaeL_AAEL006031, AAEL006031, AAEL014908	315711538	315731782	4		large subunit GTPase 1 homolog
Chr3	LOC5563955	AAEL004040	DIV	serine/threonine-protein phosphatase 4 catalytic subunit	35	24.28	15.861	0.18204	0.37336	6	0	AaeL_AAEL004040, AAEL004040	166941858	166958238	4	protein phsophatase-2a [Source:VB Community Annotation]	serine/threonine-protein phosphatase 4 catalytic subunit
Chr3	LOC5563684	AAEL000536	DIV	protein amalgam	150	24.203	12.97	0.22516	0.34546	25	0	AaeL_AAEL000536, AAEL000536	386099124	386399534	11		protein amalgam
Chr3	LOC5578082	AAEL003423	ReDox	NADH dehydrogenase [ubiquinone] 1 beta subcomplex subunit 1	5	24.2	11.946	0.23123	0.12616	1	0	AaeL_AAEL003423, AAEL003423	348390770	348391353	2	NADH dehydrogenase, putative [Source:VB Community Annotation]	NADH dehydrogenase [ubiquinone] 1 beta subcomplex subunit 1
Chr3	LOC5568263	AAEL006687	TRP	exportin-4	62	24.177	11.411	0.32685	0.21991	33	0	AaeL_AAEL006687, AAEL006687	352855451	352877217	8	exportin [Source:VB Community Annotation]	exportin-4
Chr3	LOC5568711	AAEL007061	PROT	peptidyl-prolyl cis-trans isomerase-like 1	12	24.17	17.036	0.38859	0.1317	5	0	AaeL_AAEL007061, AAEL007061	299779974	299780747	2	cyclophilin [Source:VB Community Annotation]	peptidyl-prolyl cis-trans isomerase-like 1
Chr3	LOC5566064	AAEL005149	DIV	liprin-beta-2	106	24.138	10.141	0.33131	0.18017	57	0	AaeL_AAEL005149, AAEL005149	345698801	346097626	16	liprin-beta1, putative [Source:VB Community Annotation]	liprin-beta-2
Chr3	LOC5578107	AAEL003407	RRTT	RNA-binding protein 24-A	73	24.125	9.599	0.319	0.19025	0	8	AaeL_AAEL003407, AAEL003407, AAEL003414	349346815	349613123	10		RNA-binding protein 24-A
Chr3	LOC5573067	AAEL010248	DIV	rRNA 2'-O-methyltransferase fibrillarin	34	24.085	11.257	0.30311	0.28363	0	11	AaeL_AAEL010248, AAEL010248	279007346	279012890	3	fibrillarin [Source:VB Community Annotation]	rRNA 2'-O-methyltransferase fibrillarin
Chr3	LOC5573062	AAEL010253	RRTT	origin recognition complex subunit 6	10	24.08	19.001	0.35795	0.18149	4	0	AaeL_AAEL010253, AAEL010253	279127336	279128389	2		origin recognition complex subunit 6
Chr3	LOC5568717	AAEL007043	DIV	protein DEK	57	24.073	11.191	0.22767	0.38023	0	23	AaeL_AAEL007043, AAEL007043	299849680	299877639	9		protein DEK
Chr3	LOC5563674	AAEL000556	DIV	perlucin	11	24.06	13.774	0.31004	0.31148	7	0	AaeL_AAEL000556, AAEL000556, CTL25	386234951	386235846	2	C-Type Lectin (CTL25) [Source:VB Community Annotation]	perlucin
Chr3	LOC5566686	AAEL005573	MIT	GTPase Era, mitochondrial	71	24.05	10.437	0.27005	0.25533	52	0	AaeL_AAEL005573, AAEL005573	405182547	405183953	2	GTP-binding protein era [Source:VB Community Annotation]	GTPase Era, mitochondrial
Chr3	LOC5568706	AAEL007041	MET	low-density lipoprotein receptor-related protein 1	350	24.038	8.222	0.09808	0.26046	0	295	AaeL_AAEL007041, AAEL007041	298959530	299015439	15	low-density lipoprotein receptor (ldl) [Source:VB Community Annotation]	low-density lipoprotein receptor-related protein 1
Chr3	LOC5563996	AAEL014254	DIV	gastrula zinc finger protein XlCGF57.1	71	24.013	11.31	0.14118	0.37896	13	0	AaeL_AAEL014254, AAEL014254	295144020	295162705	6		gastrula zinc finger protein XlCGF57.1
Chr3	LOC5577339	AAEL000429	UNK	uncharacterized LOC5577339	14	24.01	14.014	0.2167	0.39804	0	9	AaeL_AAEL000429, AAEL000429	184167743	184170639	5		uncharacterized LOC5577339
Chr3	LOC5566558	AAEL005482	DIV	macrophage mannose receptor 1	17	23.99	13.142	0.03294	0.44004	0	11	AaeL_AAEL005482, AAEL005482, CTL18	59341003	59341748	2	C-Type Lectin (CTL). [Source:VB Community Annotation]	macrophage mannose receptor 1
Chr3	LOC5580214	AAEL011918	DIV	patatin-like phospholipase domain-containing protein 3	85	23.988	10.585	0.36317	0.23473	23	0	AaeL_AAEL011918, AAEL011918, iPLA-1, iPLA-2, iPLA-3	350986650	351054970	11		patatin-like phospholipase domain-containing protein 3
Chr3	LOC5571028	AAEL008752	CYT/STR	titin	93	23.98	11.138	0.25048	0.29213	65	0	AaeL_AAEL008752, AAEL008752	326182117	326231983	4		titin
Chr3	LOC5572998	AAEL019851	DIV	unconventional myosin-XVIIIa	41	23.93	12.058	0.32122	0.23682	0	0	AaeL_AAEL001948, AAEL001948	199059992	199441135	18		unconventional myosin-XVIIIa
Chr3	LOC5567357	AAEL022373	DIV	moesin/ezrin/radixin homolog 2	115	23.923	14.6	0.28324	0.25503	0	32	AaeL_AAEL014907, AAEL014907	315773190	315793727	7		moesin/ezrin/radixin homolog 2
Chr3	LOC110678502	AAEL026570	UNK	uncharacterized LOC110678502	3	23.9	18.713	0.20883	0.35759	0	0		314153316	314161978	2		uncharacterized LOC110678502
Chr3	LOC5570066	AAEL001345	DIV	Bardet-Biedl syndrome 5 protein homolog	35	23.87	10.269	0.32741	0.29325	0	23	AaeL_AAEL001345, AAEL001345	47710433	47712073	2		Bardet-Biedl syndrome 5 protein homolog
Chr3	LOC5578097	AAEL003436	RRTT	transcription factor collier	95	23.856	10.345	0.35685	0.17236	18	0	AaeL_AAEL003436, AAEL003436	348994871	349212836	15	transcription factor coe3 [Source:VB Community Annotation]	transcription factor collier
Chr3	LOC5578102	AAEL003406	DIV	regulator of microtubule dynamics protein 1	54	23.853	12.577	0.40474	0.12751	24	0	AaeL_AAEL003406, AAEL003406	349278418	349291855	3		regulator of microtubule dynamics protein 1
Chr3	LOC5566059	AAEL005143	ReDox	cytochrome b-c1 complex subunit 8	13	23.82	13.82	0.32373	0.23475	0	5	AaeL_AAEL005143, AAEL005143	346789754	346790583	4	ubiquinone binding protein, putative [Source:VB Community Annotation]	cytochrome b-c1 complex subunit 8
Chr3	LOC5578906	AAEL013905	DIV	phosphorylated CTD-interacting factor 1	44	23.81	11.754	0.34837	0.18787	20	0	AaeL_AAEL013905, AAEL013905	350803102	350820866	5		phosphorylated CTD-interacting factor 1
Chr3	LOC5565420	AAEL000678	MET	maltase 1	50	23.79	15.26	0.31116	0.21221	34	0	AaeL_AAEL000678, AAEL000678	395273413	395275588	4	alpha-amylase [Source:VB Community Annotation]	maltase 1
Chr3	LOC5577097	AAEL012989	TRP	nuclear pore complex protein Nup85	78	23.738	12.624	0.32445	0.28214	0	57	AaeL_AAEL012989, AAEL012989	297194882	297204377	5	Nuclear pore complex protein Nup85 [Source:UniProtKB/TrEMBL;Acc:Q16KI2]	nuclear pore complex protein Nup85
Chr3	LOC5580222	AAEL011920	PROT	chymotrypsin-2	64	23.725	10.614	0.44313	0.08418	0	45	AaeL_AAEL011920, AAEL011920	351330119	351331257	3	serine-type enodpeptidase, [Source:VB Community Annotation]	chymotrypsin-2
Chr3	LOC5572305	AAEL009702	PROT	ubiquitin carboxyl-terminal hydrolase 20	36	23.685	8.501	0.18142	0.28233	0	20	AaeL_AAEL009702, AAEL009702	155820147	155874786	7		ubiquitin carboxyl-terminal hydrolase 20
Chr3	LOC5579800	AAEL003953	DIV	serine/threonine-protein kinase MARK2	110	23.673	10.469	0.3014	0.30846	13	0	AaeL_AAEL003953, AAEL003953	267775188	268131434	28	map/microtubule affinity-regulating kinase 2,4 [Source:VB Community Annotation]	serine/threonine-protein kinase MARK2
Chr3	LOC5565732	AAEL004960	UNK	uncharacterized LOC5565732	40	23.65	17.017	0.40539	0.09458	27	0	AaeL_AAEL004960, AAEL004960	323132477	323133546	2		uncharacterized LOC5565732
Chr3	LOC5566061	AAEL005139	UNK	uncharacterized LOC5566061	41	23.647	10.093	0.29228	0.25646	22	0	AaeL_AAEL005139, AAEL005139	346374017	346375573	2		uncharacterized LOC5566061
Chr3	LOC5566048	AAEL005152	UNK	uncharacterized LOC5566048	37	23.635	13.269	0.3386	0.29803	36	0	AaeL_AAEL005152, AAEL005152	346846269	346853753	4		uncharacterized LOC5566048
Chr3	LOC5578431	AAEL000516	UNK	uncharacterized LOC5578431	53	23.607	9.466	0.41614	0.24118	0	12	AaeL_AAEL000516, AAEL000516	164049527	164089381	8	juvenile hormone-inducible protein, putative [Source:VB Community Annotation]	uncharacterized LOC5578431
Chr3	LOC5575079	AAEL011636	UNK	uncharacterized LOC5575079	32	23.565	13.817	0.37848	0.22858	31	0	AaeL_AAEL011636, AAEL011636	281558696	281561037	2		uncharacterized LOC5575079
Chr3	LOC5578089	AAEL003434	MET	maltase A3	54	23.55	10.8	0.20948	0.28908	0	40	AaeL_AAEL003434, AAEL003434	348658470	348660643	3	alpha-amylase [Source:VB Community Annotation]	maltase A3
Chr3	LOC5568854	AAEL007151	DIV	cytospin-A	15	23.52	9.367	0.27569	0.27547	0	6	AaeL_AAEL007151, AAEL007151, AAEL007165	190908317	191049555	17	paramyosin, putative [Source:VB Community Annotation]	cytospin-A
Chr3	LOC5571246	AAEL001551	RRTT	zinc finger and SCAN domain-containing protein 12	28	23.515	14.774	0.20042	0.32088	16	0	AaeL_AAEL001551, AAEL001551	371529720	371531359	5		zinc finger and SCAN domain-containing protein 12
Chr3	LOC5571109	AAEL001533	MET	UDP-glucuronosyltransferase 2C1	57	23.46	11.972	0.09031	0.41959	0	50	AaeL_AAEL001533, AAEL001533	261440892	261442837	3	glucosyl/glucuronosyl transferases [Source:VB Community Annotation]	UDP-glucuronosyltransferase 2C1
Chr3	LOC5578903	AAEL023322	UNK	uncharacterized LOC5578903	23	23.445	16.867	0.25027	0.31567	7	0	AaeL_AAEL013908, AAEL013908	350538636	350764539	5		uncharacterized LOC5578903
Chr3	LOC5567349	AAEL006032	DIV	OTU domain-containing protein 7B	53	23.397	9.061	0.14893	0.39729	30	0	AaeL_AAEL006032, AAEL006032	315800121	315896611	11		OTU domain-containing protein 7B
Chr3	LOC5563829	AAEL008146	TRP	zinc transporter ZIP14	107	23.388	10.786	0.228	0.22693	0	40	AaeL_AAEL008146, AAEL008146	302235690	302258186	6	zinc transporter [Source:VB Community Annotation]	zinc transporter ZIP14
Chr3	LOC5578544	AAEL019878	UNK	uncharacterized LOC5578544	43	23.37	10.367	0.26239	0.34326	43	0	AaeL_AAEL003575, AAEL003575, AAEL003577	179377813	180003260	14		uncharacterized LOC5578544
Chr3	LOC5563997	AAEL014255	TRP	aquaporin-11	32	23.365	12.219	0.19158	0.42823	0	16	AaeL_AAEL014255, AAEL014255	295324396	295332474	4	aquaporin, putative [Source:VB Community Annotation]	aquaporin-11
Chr3	LOC5569841	AAEL007939	DIV	cell division control protein 45 homolog	102	23.34	10.966	0.30014	0.28768	0	73	AaeL_AAEL007939, AAEL007939	295544230	295551924	2		cell division control protein 45 homolog
Chr3	LOC5577465	AAEL013210	RRTT	zinc finger E-box-binding homeobox 1	21	23.32	10.315	0.18296	0.38332	1	0	AaeL_AAEL012986, AAEL012986, AAEL013210	297370912	297392697	2		zinc finger E-box-binding homeobox 1
Chr3	LOC5578296	AAEL019622	DIV	regulating synaptic membrane exocytosis protein 1	6	23.31	13.072	0.40357	0.21266	0	0	AaeL_AAEL006926, AAEL006926, AAEL013618	195446874	195487767	15		regulating synaptic membrane exocytosis protein 1
Chr3	LOC5578111	AAEL003444	MET	caspase	33	23.31	14.224	0.40294	0.25952	0	27	AaeL_AAEL003444, AAEL003444, CASPS19	349754941	349756159	2	caspase (short) [Source:VB Community Annotation]	caspase
Chr3	LOC5578878	AAEL013882	DIV	protein jim lovell	62	23.3	13.093	0.35252	0.25015	53	0	AaeL_AAEL013882, AAEL013882	282859791	282997577	4	tkr [Source:VB Community Annotation]	protein jim lovell
Chr3	LOC5568640	AAEL007006	IMM	proclotting enzyme	30	23.27	10.889	0.27456	0.29523	0	14	AaeL_AAEL007006, AAEL007006, CLIPA17	171543662	171559339	5	Clip-Domain Serine Protease family A. [Source:VB Community Annotation]	proclotting enzyme
Chr3	LOC5578603	AAEL023219	UNK	uncharacterized LOC5578603	93	23.256	9.579	0.17135	0.36358	70	0		319897970	319925812	7		uncharacterized LOC5578603
Chr3	LOC5567351	AAEL021071	DIV	leucine-rich repeat-containing protein 47	78	23.253	11.952	0.20862	0.33519	50	0	AaeL_AAEL006041, AAEL006041	315750009	315763297	3		leucine-rich repeat-containing protein 47
Chr3	LOC5573733	AAEL000263	DIV	zinc finger protein jing homolog	154	23.228	11.578	0.18442	0.3374	102	0	AaeL_AAEL000263, AAEL000263, JING_AEDAE	266098772	266436725	6	Zinc finger protein jing homolog [Source:VB Community Annotation]	zinc finger protein jing homolog
Chr3	LOC5579798	AAEL003973	DIV	ell-associated factor Eaf	45	23.227	17.467	0.46746	0.03237	0	5	AaeL_AAEL003973, AAEL003973	268189833	268221298	6		ell-associated factor Eaf
Chr3	LOC5577690	AAEL013323	DIV	protein takeout	17	23.21	6.51	0.39176	0.35146	6	0	AaeL_AAEL013323, AAEL013323	74839117	74859086	6		protein takeout
Chr3	LOC23687711		MET	lipase member H	15	23.2	5.916	0.16297	0.40725	15	0	AaeL_AAEL017291, AAEL017291	298819417	298820622	2
Chr3	LOC5566058	AAEL005148	DIV	probable tubulin polyglutamylase TTLL1	50	23.143	11.195	0.30104	0.20298	0	13	AaeL_AAEL005148, AAEL005148	346776961	346784583	7		probable tubulin polyglutamylase TTLL1
Chr3	LOC5578094	AAEL003426	TRP	sialin	103	23.132	8.989	0.41269	0.07893	0	62	AaeL_AAEL003426, AAEL003426	348759701	348769720	5	Sodium-dependent phosphate transporter [Source:UniProtKB/TrEMBL;Acc:A0A1S4F4Y8]	sialin
Chr3	LOC5573760	AAEL025888	IMM	lysozyme	26	23.115	11.535	0.20524	0.28005	4	0	AaeL_AAEL000277, AAEL000277	264273467	264302951	4		lysozyme
Chr3	LOC5569795	AAEL021836	DIV	telomere-associated protein RIF1	72	23.067	16.928	0.34984	0.18547	56	0	AaeL_AAEL001322, AAEL001322	327128392	327145585	7		telomere-associated protein RIF1
Chr3	LOC5568268	AAEL006700	PROT	venom serine protease 34	105	23.033	10.743	0.28278	0.22913	35	0	AaeL_AAEL006700, AAEL006700	352736554	352757477	5	trypsin, putative [Source:VB Community Annotation]	venom serine protease 34
Chr3	LOC5563994	AAEL014257	UNK	uncharacterized LOC5563994	67	23.01	12.359	0.17894	0.39726	39	0	AaeL_AAEL014257, AAEL014257	295127220	295142430	5		uncharacterized LOC5563994
Chr3	LOC5568958	AAEL019817	UNK	uncharacterized LOC5568958	36	23.01	12.258	0.22229	0.33727	21	0		389720950	389750304	5		uncharacterized LOC5568958
Chr3	LOC5563701	AAEL019406	DIV	fasciclin-3	122	22.994	10.622	0.31037	0.23916	0	26	AaeL_AAEL000540, AAEL000540, AAEL000557	385033399	385383459	13		fasciclin-3
Chr3	LOC110678349	AAEL003403	DIV	zinc finger protein 227-like	22	22.98	12.764	0.32838	0.14132	0	13		349235313	349252202	3		zinc finger protein 227-like
Chr3	LOC5569740	AAEL022979	DIV	protein 4.1 homolog	180	22.977	11.031	0.25652	0.29771	0	76		382019494	382178744	19		protein 4.1 homolog
Chr3	LOC5563760	AAEL014253	DIV	protein-glutamate O-methyltransferase	48	22.967	11.948	0.10086	0.40992	0	25	AaeL_AAEL014253, AAEL014107, AAEL014253	295109922	295120591	6		protein-glutamate O-methyltransferase
Chr3	LOC5566541	AAEL005478	ReDox	cytochrome b5 reductase 4	31	22.955	11.225	0.41959	0.20194	31	0	AaeL_AAEL005478, AAEL005478	382985245	383213584	10	flavohemoprotein B5/b5r [Source:VB Community Annotation]	cytochrome b5 reductase 4
Chr3	LOC5566567	AAEL005485	PROT	A disintegrin and metalloproteinase with thrombospondin motifs 12	92	22.952	8.036	0.24639	0.33222	0	22	AaeL_AAEL005485, AAEL005485	60289189	60399015	13	adamts-7 [Source:VB Community Annotation]	A disintegrin and metalloproteinase with thrombospondin motifs 12
Chr3	LOC5563697	AAEL000534	TRP	pickpocket protein 28	37	22.925	8.734	0.24283	0.21826	0	26	AaeL_AAEL000534, AAEL000534	384775729	384777142	2	pickpocket 319 [Source:VB Community Annotation]	pickpocket protein 28
Chr3	LOC5565523	AAEL014873	UNK	uncharacterized LOC5565523	25	22.92	10.868	0.20032	0.30254	12	0	AaeL_AAEL014873, AAEL014873	282623920	282635811	2	Osiris, putative [Source:VB Community Annotation]	uncharacterized LOC5565523
Chr3	LOC5565523	AAEL014873	UNK	uncharacterized LOC5565523	25	22.92	10.868	0.20032	0.30254	12	0	AaeL_AAEL014873, AAEL014873	282623920	282635811	2	Osiris, putative [Source:VB Community Annotation]	uncharacterized LOC5565523
Chr3	LOC5565523	AAEL014873	UNK	uncharacterized LOC5565523	25	22.92	10.868	0.20032	0.30254	12	0	AaeL_AAEL014873, AAEL014873	282623920	282635811	2	Osiris, putative [Source:VB Community Annotation]	uncharacterized LOC5565523
Chr3	LOC5565523	AAEL014873	UNK	uncharacterized LOC5565523	25	22.92	10.868	0.20032	0.30254	12	0	AaeL_AAEL014873, AAEL014873	282623920	282635811	2	Osiris, putative [Source:VB Community Annotation]	uncharacterized LOC5565523
Chr3	LOC5563818	AAEL014148	MET	caspase-8	57	22.893	10.564	0.13931	0.38788	0	57	AaeL_AAEL014148, AAEL014148, CASPL1, demise	292276812	292278756	4	caspase (long) [Source:VB Community Annotation]	caspase-8
Chr3	LOC5563818	AAEL014148	MET	caspase-8	57	22.893	10.564	0.13931	0.38788	0	57	AaeL_AAEL014148, AAEL014148, CASPL1, demise	292276812	292278756	4	caspase (long) [Source:VB Community Annotation]	caspase-8
Chr3	LOC5566745	AAEL005612	DIV	limbic system-associated membrane protein	22	22.885	13.869	0.36755	0.26633	0	1	AaeL_AAEL005612, AAEL005612	158404792	158642633	5		limbic system-associated membrane protein
Chr3	LOC5578112	AAEL003439	MET	caspase	27	22.885	15.123	0.43249	0.1845	21	0	AaeL_AAEL003439, AAEL003439, CASPS18	349766571	349767772	2	caspase (short) [Source:VB Community Annotation]	caspase
Chr3	LOC5579918	AAEL001050	DIV	SET and MYND domain-containing protein 4	64	22.878	9.276	0.29777	0.38604	0	41	AaeL_AAEL001050, AAEL001050	54443883	54456192	3		SET and MYND domain-containing protein 4
Chr3	LOC5577100	AAEL012998	UNK	uncharacterized LOC5577100	5	22.81	12.708	0.24167	0.30239	0	2	AaeL_AAEL012998, AAEL012998	188400715	188552872	8		uncharacterized LOC5577100
Chr3	LOC5564579	AAEL004339	CSR	general odorant-binding protein 19d	14	22.8	15.892	0.25621	0.24408	14	0	AaeL_AAEL004339, AAEL004339	366696176	366696981	2	odorant binding protein OBP17 [Source:VB Community Annotation]	general odorant-binding protein 19d
Chr3	LOC5567490	AAEL000949	DIV	macoilin-2	73	22.795	8.448	0.13446	0.30667	25	0	AaeL_AAEL000949, AAEL000949	376995296	377064139	10		macoilin-2
Chr3	LOC5578113	AAEL003442	UNK	uncharacterized LOC5578113	43	22.79	13.928	0.20786	0.38524	16	0	AaeL_AAEL003442, AAEL003442	349768443	349775686	3		uncharacterized LOC5578113
Chr3	LOC5567491	AAEL000951	DIV	probable elongation factor 1-beta	30	22.785	11.81	0.12722	0.36088	0	6	AaeL_AAEL000951, AAEL000951	376987786	376989299	2	elongation factor 1-beta2 [Source:VB Community Annotation]	probable elongation factor 1-beta
Chr3	LOC5568261	AAEL006693	DIV	uroporphyrinogen decarboxylase	31	22.77	7.963	0.35212	0.15286	17	0	AaeL_AAEL006693, AAEL006693	353229041	353233671	2	uroporphyrinogen decarboxylase [Source:VB Community Annotation]	uroporphyrinogen decarboxylase
Chr3	LOC5575037	AAEL011587	RRTT	60S ribosomal protein L27	18	22.77	9.256	0.09064	0.33318	1	0	AaeL_AAEL011587, AAEL011587	315246062	315252688	3	60S ribosomal protein L27, putative [Source:VB Community Annotation]	60S ribosomal protein L27
Chr3	LOC5565743	AAEL004958	UNK	uncharacterized LOC5565743	42	22.757	15.225	0.27225	0.25685	26	0	AaeL_AAEL004958, AAEL004958	322754500	322766182	9		uncharacterized LOC5565743
Chr3	LOC5578905	AAEL013906	DIV	protein 60A	29	22.74	12.689	0.42072	0.11231	0	20	AaeL_AAEL013906, AAEL013906	350773610	350777063	1	bone morphogenetic protein 5/7, bmp5/7 [Source:VB Community Annotation]	protein 60A
Chr3	LOC5578450	AAEL000487	DIV	SPRY domain-containing protein 7	18	22.71	11.547	0.43812	0.15021	0	2	AaeL_AAEL000487, AAEL000487	161986167	161989063	2		SPRY domain-containing protein 7
Chr3	LOC5579656	AAEL003968	RRTT	chromatin-remodeling complex ATPase chain Iswi	119	22.678	9.596	0.14692	0.33581	63	0	AaeL_AAEL003968, AAEL003968	267056651	267085325	4	helicase [Source:VB Community Annotation]	chromatin-remodeling complex ATPase chain Iswi
Chr3	LOC5574135	AAEL019741	DIV	RIMS-binding protein 2	77	22.677	10.192	0.1176	0.34105	0	16	AaeL_AAEL010952, AAEL010947, AAEL010952	167823857	168056758	22		RIMS-binding protein 2
Chr3	LOC5573623	AAEL010602	MET	1,4-alpha-glucan-branching enzyme	63	22.677	6.419	0.17433	0.35684	0	37	AaeL_AAEL010602, AAEL010602	291598938	291622183	4	starch branching enzyme ii [Source:VB Community Annotation]	1,4-alpha-glucan-branching enzyme
Chr3	LOC5568995	AAEL007310	DIV	C2 domain-containing protein 5	23	22.665	13.563	0.31633	0.30949	0	5	AaeL_AAEL007310, AAEL007310	196505075	196536283	15		C2 domain-containing protein 5
Chr3	LOC5571110	AAEL001532	DIV	protein yippee-like CG15309	107	22.643	9.236	0.1203	0.39979	107	0	AaeL_AAEL001532, AAEL001532	261239076	261543919	13	FAD NAD binding oxidoreductases [Source:VB Community Annotation]	protein yippee-like CG15309
Chr3	LOC5578103	AAEL003430	DIV	regulator of microtubule dynamics protein 1	70	22.632	11.035	0.38352	0.11026	36	0	AaeL_AAEL003430, AAEL003430	349299551	349304597	5		regulator of microtubule dynamics protein 1
Chr3	LOC5575278	AAEL011741	Detox/ReDox	glutathione S-transferase	17	22.63	9.209	0.25147	0.39878	1	0	AaeL_AAEL011741, AAEL011741, GSTS1	291058554	291082346	8	glutathione transferase [Source:VB Community Annotation]	glutathione S-transferase
Chr3	LOC23687966	AAEL019801	UNK	uncharacterized LOC23687966	123	22.627	8.757	0.20816	0.38422	0	64	AaeL_AAEL013050, AAEL013050, AAEL013057, AAEL017519	310747339	310815454	11		uncharacterized LOC23687966
Chr3	LOC5572357		RRTT	protein msta	8	22.62	5.83	0.23258	0.1996	0	3	AaeL_AAEL009751, AAEL009751	284566036	284581427	8
Chr3	LOC5568709	AAEL007048	RRTT	zinc finger and SCAN domain-containing protein 2	33	22.615	10.031	0.23953	0.39977	22	0	AaeL_AAEL007048, AAEL007048	299694064	299714149	6		zinc finger and SCAN domain-containing protein 2
Chr3	LOC5571884	AAEL009362	TRP	cationic amino acid transporter 2	32	22.61	9.476	0.0988	0.2959	0	13	AaeL_AAEL009362, AAEL009362, iCAT2	298130084	298222066	8	cationic amino acid transporter [Source:VB Community Annotation]	cationic amino acid transporter 2
Chr3	LOC5578045	AAEL013478	DIV	transmembrane protein 39A-B	30	22.605	13.566	0.05185	0.44079	0	6	AaeL_AAEL013478, AAEL013478	317007876	317016515	3		transmembrane protein 39A-B
Chr3	LOC5573066	AAEL010246	DIV	BUD13 homolog	39	22.5	11.229	0.20962	0.40614	16	0	AaeL_AAEL010246, AAEL010246	279014377	279025380	3		BUD13 homolog
Chr3	LOC5565742	AAEL004948	UNK	uncharacterized LOC5565742	33	22.485	11.818	0.08967	0.44737	25	0	AaeL_AAEL004948, AAEL004948	322743967	322746196	4		uncharacterized LOC5565742
Chr3	LOC5580216	AAEL011928	MET	lipase maturation factor 2	76	22.475	17.434	0.35774	0.2533	49	0	AaeL_AAEL011928, AAEL011928	351135629	351156612	3		lipase maturation factor 2
Chr3	LOC5574915	AAEL011520	TRP	proton-associated sugar transporter A	25	22.425	11.272	0.15814	0.37913	5	0	AaeL_AAEL011520, AAEL011520	300951005	301001105	8	sucrose transport protein [Source:VB Community Annotation]	proton-associated sugar transporter A
Chr3	LOC5574129	AAEL010956	UNK	uncharacterized LOC5574129	4	22.41	12.41	0.35798	0.2519	0	0	AaeL_AAEL010956, AAEL010956	167658451	167691613	7		uncharacterized LOC5574129
Chr3	LOC5569014	AAEL007288	TRP	dynamin	28	22.395	12.981	0.37329	0.24341	0	3	AaeL_AAEL007288, AAEL007288	195590444	195649795	16	dynamin [Source:VB Community Annotation]	dynamin
Chr3	LOC5577412	AAEL019901	DIV	protein stum	183	22.375	9.879	0.34222	0.24962	0	77	AaeL_AAEL013861, AAEL013860, AAEL013861	293281934	293500090	11		protein stum
Chr3	LOC5573368	AAEL027447	UNK	uncharacterized LOC5573368	42	22.373	13.671	0.40135	0.07823	17	0	AaeL_AAEL010448, AAEL010448	314253218	314281133	2		uncharacterized LOC5573368
Chr3	LOC23687669	AAEL017249	IMM	serpin B8	74	22.328	14.979	0.3766	0.14545	0	71	AaeL_AAEL017249, AAEL017249, SRPN24	355409673	355410915	2	Serine Protease Inhibitor (serpin) homologue - unlikely to be inhibitory. [Source:VB Community Annotation]	serpin B8
Chr3	LOC5577484	AAEL023716	RRTT	probable ATP-dependent RNA helicase spindle-E	143	22.308	11.693	0.38669	0.2737	0	88	AaeL_AAEL013235, AAEL013235, SPNE_AEDAE, spn-E	280073053	280133990	7		probable ATP-dependent RNA helicase spindle-E
Chr3	LOC5577357	AAEL000471	TRP	monocarboxylate transporter 5	16	22.29	12.832	0.09733	0.4004	5	0	AaeL_AAEL000471, AAEL000471	185574217	185632280	6	Monocarboxylate transporter [Source:UniProtKB/TrEMBL;Acc:A0A1S4EVY2]	monocarboxylate transporter 5
Chr3	LOC5571908	AAEL020123	UNK	uncharacterized LOC5571908	233	22.278	10.303	0.2903	0.36976	0	153	AaeL_AAEL009405, AAEL009391, AAEL009405	338101144	338147293	6		uncharacterized LOC5571908
Chr3	LOC5572310	AAEL009698	SIGT	neuropeptide SIFamide receptor	49	22.267	13.203	0.1303	0.39034	8	0	AaeL_AAEL009698, AAEL009698, GPRNNA7	155499215	155515618	5	GPCR Orphan/Putative Class A Family [Source:VB Community Annotation]	neuropeptide SIFamide receptor
Chr3	LOC5567367	AAEL006025	TRP	heat shock protein STI1	74	22.25	11.509	0.31685	0.24492	27	0	AaeL_AAEL006025, AAEL006025	314735653	314744258	4		heat shock protein STI1
Chr3	LOC5565737	AAEL004955	UNK	uncharacterized LOC5565737	35	22.245	14.059	0.42878	0.0504	0	16	AaeL_AAEL004955, AAEL004955	323130508	323132411	2		uncharacterized LOC5565737
Chr3	LOC110679573	AAEL024085	DIV	zinc finger protein 277-like	30	22.235	11.635	0.29156	0.34717	30	0	AaeL_AAEL009394, AAEL009394	338155745	338157277	1		zinc finger protein 277-like
Chr3	LOC5563813	AAEL014152	DIV	transmembrane protein 198	64	22.233	11.899	0.34321	0.20948	22	0	AaeL_AAEL014152, AAEL014152	292391485	292414941	7		transmembrane protein 198
Chr3	LOC5563961	AAEL004024	UNK	uncharacterized LOC5563961	20	22.215	18.52	0.34431	0.23004	0	14	AaeL_AAEL004024, AAEL004024	165352471	165353356	3		uncharacterized LOC5563961
Chr3	LOC5575809	AAEL012083	DIV	tyrosine-protein phosphatase 10D	161	22.214	10.326	0.35414	0.30068	0	68	AaeL_AAEL012083, AAEL012083	160471696	160606631	15	receptor protein-tyrosine phosphatase 10d [Source:VB Community Annotation]	tyrosine-protein phosphatase 10D
Chr3	LOC23687740	AAEL017320	MET	farnesol dehydrogenase-like	40	22.207	11.264	0.44171	0.16332	25	0	AaeL_AAEL017320, AAEL017320, FOHSDR-2	347295325	347296290	2		farnesol dehydrogenase-like
Chr3	LOC5573059	AAEL010254	DIV	protein FAM98A	25	22.175	17.362	0.33147	0.20359	0	17	AaeL_AAEL010254, AAEL010254	279046103	279054255	6		protein FAM98A
Chr3	LOC5580236	AAEL012324	PROT	membrane-bound transcription factor site-2 protease	37	22.175	7.104	0.01312	0.32672	0	23	AaeL_AAEL012324, AAEL012324, AAEL013482	316972730	316999854	3	protease m50 membrane-bound transcription factor site 2 protease [Source:VB Community Annotation]	membrane-bound transcription factor site-2 protease
Chr3	LOC5574819	AAEL025927	UNK	uncharacterized LOC5574819	70	22.167	12.185	0.30862	0.3238	27	0	AaeL_AAEL002480, AAEL002480	338159249	338171492	5		uncharacterized LOC5574819
Chr3	LOC5578124	AAEL003419	UNK	uncharacterized LOC5578124	93	22.14	9.751	0.33767	0.31962	0	16	AaeL_AAEL003419, AAEL003419	350343449	350395329	5		uncharacterized LOC5578124
Chr3	LOC5571617	AAEL009207	MET	glucose dehydrogenase [FAD, quinone]	11	22.13	16.649	0.21432	0.3204	9	0	AaeL_AAEL009207, AAEL009207	390912885	390914521	3	glucose dehydrogenase [Source:VB Community Annotation]	glucose dehydrogenase [FAD, quinone]
Chr3	LOC5565722	AAEL004950	RRTT	zinc finger and SCAN domain-containing protein 2	67	22.115	9.704	0.19869	0.3905	0	39	AaeL_AAEL004950, AAEL004950	322569299	322581468	6	zinc finger protein [Source:VB Community Annotation]	zinc finger and SCAN domain-containing protein 2
Chr3	LOC5565734	AAEL018040	TRP	ATP-binding cassette sub-family A member 13	231	22.095	8.855	0.22999	0.40656	0	171	AaeL_AAEL004954, AAEL004954, AAEL004968	322613800	322714818	17		ATP-binding cassette sub-family A member 13
Chr3	LOC5578110	AAEL020003	DIV	prominin-1	58	22.093	16.682	0.20965	0.39452	0	31		349714390	349749294	9		prominin-1
Chr3	LOC5571592	AAEL026147	DIV	protein slit	114	22.09	7.874	0.03727	0.32707	0	0	AaeL_AAEL009175, AAEL009175	175333465	175979903	20		protein slit
Chr3	LOC5570802	AAEL008587	TRP	glutamate [NMDA] receptor subunit 1	17	22.09	12.522	0.17	0.32399	4	0	AaeL_AAEL008587, AAEL008587	197934873	198019340	16	glutamate receptor, ionotropic, N-methyl d-aspartate [Source:VB Community Annotation]	glutamate [NMDA] receptor subunit 1
Chr3	LOC5571395	AAEL009032	TRP	alpha-tocopherol transfer protein	8	22.08	14.439	0.22964	0.39852	0	0	AaeL_AAEL009032, AAEL009032	193368822	193443500	8		alpha-tocopherol transfer protein
Chr3	LOC5573060	AAEL010244	DIV	longitudinals lacking protein-like	13	22.06	13.048	0.26177	0.24405	0	0	AaeL_AAEL010244, AAEL010244	279088019	279104431	6	abrupt protein [Source:VB Community Annotation]	longitudinals lacking protein-like
Chr3	LOC5576698	AAEL012722	UNK	uncharacterized LOC5576698	11	22.01	12.745	0.3168	0.38336	9	0	AaeL_AAEL012722, AAEL012722	42384689	42386193	2		uncharacterized LOC5576698
Chr3	LOC5578095	AAEL026905	ncRNA	LncRNA	61	22.005	7.89	0.18612	0.3158	0	0	AAEL026905	348887920	348889837	3		LncRNA
Chr3	LOC5580219	AAEL011929	PROT	chymotrypsin-2	16	22	9.344	0.43671	0.13808	13	0	AaeL_AAEL011929, AAEL011929	351294956	351295953	2	serine-type enodpeptidase, [Source:VB Community Annotation]	chymotrypsin-2
Chr3	LOC5568501	AAEL006917	TRP	Golgi apparatus protein 1	86	21.986	10.807	0.19252	0.45008	65	0	AaeL_AAEL006917, AAEL006917	143065965	143096348	6	MG-160, putative [Source:VB Community Annotation]	Golgi apparatus protein 1
Chr3	LOC5579657	AAEL003950	RRTT	chromatin-remodeling complex ATPase chain Iswi	94	21.974	9.299	0.16023	0.36757	0	58	AaeL_AAEL003950, AAEL003950	267018657	267045805	3	helicase [Source:VB Community Annotation]	chromatin-remodeling complex ATPase chain Iswi
Chr3	LOC5580211	AAEL011925	MIT	28S ribosomal protein S31, mitochondrial	41	21.967	9.704	0.43138	0.19289	12	0	AaeL_AAEL011925, AAEL011925	350872036	350874366	3	mitochondrial ribosomal protein, S31, putative [Source:VB Community Annotation]	28S ribosomal protein S31, mitochondrial
Chr3	LOC5568996	AAEL007290	UNK	uncharacterized LOC5568996	41	21.95	12.626	0.25732	0.29045	15	0	AaeL_AAEL007290, AAEL007290	196539303	196606591	14		uncharacterized LOC5568996
Chr3	LOC5578048	AAEL022221	UNK	uncharacterized LOC5578048	71	21.948	12.885	0.12319	0.41498	0	5	AaeL_AAEL012321, AAEL012321, AAEL013477	316681419	316960970	10		uncharacterized LOC5578048
Chr3	LOC5575971	AAEL012218	MIT	mitochondrial import inner membrane translocase subunit Tim16	10	21.92	14.267	0.29726	0.28047	0	3	AaeL_AAEL012218, AAEL012218	170268006	170268773	2	mitochondria associated granulocyte macrophage csf signaling molecule [Source:VB Community Annotation]	mitochondrial import inner membrane translocase subunit Tim16
Chr3	LOC5571211	AAEL008894	UNK	uncharacterized LOC5571211	99	21.92	13.055	0.38214	0.2124	67	0	AaeL_AAEL008894, AAEL008894	336154009	336733031	8		uncharacterized LOC5571211
Chr3	LOC5575080	AAEL011630	DIV	UPF0598 protein CG30010	4	21.91	14.732	0.3424	0.28425	0	3	AaeL_AAEL011630, AAEL011630	281567443	281571777	3		UPF0598 protein CG30010
Chr3	LOC5575396	AAEL011801	UNK	uncharacterized LOC5575396	98	21.898	8.482	0.30625	0.33467	76	0	AaeL_AAEL011801, AAEL011801	36343185	36345671	3		uncharacterized LOC5575396
Chr3	LOC5580221	AAEL011917	PROT	chymotrypsin-2	23	21.88	8.582	0.30448	0.08436	14	0	AaeL_AAEL011917, AAEL011917	351315590	351316638	3	serine-type enodpeptidase, [Source:VB Community Annotation]	chymotrypsin-2
Chr3	LOC5578745	AAEL019555	CYT/STR	titin homolog	166	21.852	6.955	0.2291	0.27728	104	0	AaeL_AAEL003696, AAEL003671, AAEL003696	65559484	65603356	9		titin homolog
Chr3	LOC5568696	AAEL007050	TRP	facilitated trehalose transporter Tret1	77	21.795	8.294	0.02139	0.37669	0	51	AaeL_AAEL007050, AAEL007050	298721843	298756329	6	sugar transporter [Source:VB Community Annotation]	facilitated trehalose transporter Tret1
Chr3	LOC5566869	AAEL000842	PROT	dipeptidase 1	35	21.76	9.928	0.20373	0.33275	24	0	AaeL_AAEL000842, AAEL000842	363633809	363635416	4	microsomal dipeptidase [Source:VB Community Annotation]	dipeptidase 1
Chr3	LOC5570878	AAEL008660	RRTT	pancreas transcription factor 1 subunit alpha	27	21.76	14.407	0.35154	0.29809	0	6	AaeL_AAEL008660, AAEL008660	172557920	172587640	3	Fig-alpha [Source:UniProtKB/TrEMBL;Acc:A0A1S4FK79]	pancreas transcription factor 1 subunit alpha
Chr3	LOC5578086	AAEL003420	UNK	uncharacterized LOC5578086	103	21.758	8.409	0.26357	0.25259	32	0	AaeL_AAEL003420, AAEL003420	348505227	348585447	7		uncharacterized LOC5578086
Chr3	LOC5566000	AAEL025884	UNK	uncharacterized LOC5566000	84	21.754	8.266	0.17253	0.39292	55	0	AaeL_AAEL015044, AAEL015044, AAEL017062	292242786	292258767	8		uncharacterized LOC5566000
Chr3	LOC5563982	AAEL004007	MIT	tRNA modification GTPase GTPBP3, mitochondrial	34	21.745	17.044	0.3373	0.24311	0	13	AaeL_AAEL004007, AAEL004007	165328209	165335338	4	GTP binding protein (mitochondrial), putative [Source:VB Community Annotation]	tRNA modification GTPase GTPBP3, mitochondrial
Chr3	LOC5574034	AAEL010875	CSR	general odorant-binding protein 45-like	49	21.723	11.172	0.28326	0.23849	0	49	AaeL_AAEL010875, AAEL010875	318898428	318899327	1		general odorant-binding protein 45-like
Chr3	LOC5579336	AAEL006058	Detox/ReDox	CYP325Q2	58	21.723	12.303	0.21011	0.4475	0	26	AaeL_AAEL006058, AAEL006058, CYP325Q2	74278075	74290234	5	cytochrome P450 [Source:VB Community Annotation]	cytochrome P450 4c21
Chr3	LOC5570073	AAEL001357	DIV	serine/arginine repetitive matrix protein 2	63	21.718	8.945	0.2295	0.37654	0	25	AaeL_AAEL001357, AAEL001357	47913108	47938920	5		serine/arginine repetitive matrix protein 2
Chr3	LOC5572317	AAEL009704	SIGT	USP6 N-terminal-like protein	95	21.71	8.47	0.15206	0.35107	0	14	AaeL_AAEL009704, AAEL009704	155636303	155706806	11		USP6 N-terminal-like protein
Chr3	LOC5573581	AAEL002107	MIT	sulfide:quinone oxidoreductase, mitochondrial	53	21.703	15.562	0.2072	0.40277	31	0	AaeL_AAEL002107, AAEL002107	177829387	177843782	6	sulfide quinone reductase [Source:VB Community Annotation]	sulfide:quinone oxidoreductase, mitochondrial
Chr3	LOC5578099	AAEL003447	DIV	SET and MYND domain-containing protein 4	42	21.69	10.156	0.37365	0.10041	37	0	AaeL_AAEL003447, AAEL003447	349254096	349255908	2		SET and MYND domain-containing protein 4
Chr3	LOC5565744	AAEL022645	DIV	zinc finger protein 454	53	21.673	9.536	0.34426	0.16408	0	17	AaeL_AAEL004945, AAEL004945	322514267	322525358	6		zinc finger protein 454
Chr3	LOC5565509	AAEL004825	TRP	sodium/potassium/calcium exchanger 5	50	21.653	13.194	0.32518	0.33044	15	0	AaeL_AAEL004825, AAEL004825	274510794	274579539	8	potassium-dependent sodium-calcium exchanger, putative [Source:VB Community Annotation]	sodium/potassium/calcium exchanger 5
Chr3	LOC5575535	AAEL011905	TRP	myosin-IB	101	21.652	9.939	0.28404	0.40593	0	64	AaeL_AAEL011905, AAEL011905	337819611	337966222	12	myosin i [Source:VB Community Annotation]	myosin-IB
Chr3	LOC5575078	AAEL011632	DIV	inactive peptidyl-prolyl cis-trans isomerase shutdown	15	21.63	17.049	0.37295	0.14508	0	14	AaeL_AAEL011632, AAEL011632	281556028	281557686	2	fk506 binding protein [Source:VB Community Annotation]	inactive peptidyl-prolyl cis-trans isomerase shutdown
Chr3	LOC5579952	AAEL006788	RRTT	replication factor C subunit 4	28	21.615	12.269	0.17027	0.35594	7	0	AaeL_AAEL006788, AAEL006788	168978332	168980030	3	replication factor C, 37-kDa subunit, putative [Source:VB Community Annotation]	replication factor C subunit 4
Chr3	LOC5577094	AAEL012996	SIGT	rho GDP-dissociation inhibitor 1	26	21.615	11.477	0.17667	0.36461	0	5	AaeL_AAEL012996, AAEL012996	297286770	297326754	6	rho guanine dissociation factor [Source:VB Community Annotation]	rho GDP-dissociation inhibitor 1
Chr3	LOC5566415	AAEL006036	RRTT	RNA polymerase II subunit A C-terminal domain phosphatase SSU72	34	21.61	8.989	0.09407	0.37524	4	0	AaeL_AAEL015160, AAEL006036, AAEL015160	315682637	315711625	5	phosphatase SSU72, putative [Source:VB Community Annotation]	RNA polymerase II subunit A C-terminal domain phosphatase SSU72
Chr3	LOC5567352	AAEL006034	DIV	vanin-like protein 1	50	21.593	7.453	0.10062	0.34965	36	0	AaeL_AAEL006034, AAEL006034, AAEL015162	315658341	315668048	4	Vanin-like protein 1 precursor, putative [Source:VB Community Annotation]	vanin-like protein 1
Chr3	LOC5575805	AAEL012084	DIV	ubiquitin-like protein 7	31	21.585	10.984	0.3557	0.32554	28	0	AaeL_AAEL012084, AAEL012084	160365161	160380361	2		ubiquitin-like protein 7
Chr3	LOC5573061	AAEL010245	DIV	methylosome subunit pICln	14	21.58	6.617	0.13412	0.30743	0	4	AaeL_AAEL010245, AAEL010245	279118005	279120468	4	chloride channel, putative [Source:VB Community Annotation]	methylosome subunit pICln
Chr3	LOC5563694	AAEL025882	UNK	uncharacterized protein F21D5.5	54	21.58	9.446	0.36127	0.27108	0	29	AaeL_AAEL000527, AAEL000527	388796537	388799594	4		uncharacterized protein F21D5.5
Chr3	LOC5563869	AAEL023989	MET	elongation of very long chain fatty acids protein 7	88	21.518	14.656	0.38261	0.20889	0	18	AaeL_AAEL012402, AAEL012402	317998180	318183058	8		elongation of very long chain fatty acids protein 7
Chr3	LOC5566045	AAEL005145	DIV	WW domain-binding protein 4	29	21.51	11.147	0.3738	0.22059	0	19	AaeL_AAEL005145, AAEL005145	346332285	346348944	4		WW domain-binding protein 4
Chr3	LOC5578723	AAEL020253	DIV	MOXD1 homolog 2	176	21.51	10.027	0.36857	0.13371	0	45	AaeL_AAEL013836, AAEL013836	355277582	355922345	8		MOXD1 homolog 2
Chr3	LOC5579938	AAEL019926	TRP	atrial natriuretic peptide receptor 3	23	21.495	8.297	0.25929	0.33032	0	4	AaeL_AAEL006807, AAEL006807	169807548	169946091	6		atrial natriuretic peptide receptor 3
Chr3	LOC5564596	AAEL019475	RRTT	neurogenic protein mastermind	130	21.476	10.069	0.26687	0.29789	0	42	AaeL_AAEL004336, AAEL004336	366565115	366991881	11		neurogenic protein mastermind
Chr3	LOC5575858	AAEL019972	DIV	ORM1-like protein	30	21.465	11.287	0.34643	0.23232	5	0	AaeL_AAEL012130, AAEL012130	297982672	298005781	3		ORM1-like protein
Chr3	LOC5568975	AAEL007256	RRTT	ATP-dependent DNA helicase Q1	73	21.465	13.298	0.32038	0.25095	0	58	AaeL_AAEL007256, AAEL007256	389423178	389438182	4	DNA helicase recq1 [Source:VB Community Annotation]	ATP-dependent DNA helicase Q1
Chr3	LOC110678407	AAEL025861	UNK	uncharacterized LOC110678407	7	21.46	16.361	0.48278	0.00223	0	0		30358381	30377834	3		uncharacterized LOC110678407
Chr3	LOC23687758	AAEL017338	DIV	mitogen-activated protein kinase kinase kinase kinase 3	126	21.45	9.688	0.33289	0.23933	0	35	AaeL_AAEL013859, AAEL013859, AAEL017338	293563094	293640447	15		mitogen-activated protein kinase kinase kinase kinase 3
Chr3	LOC5563763	AAEL014252	MIT	probable sulfite oxidase, mitochondrial	43	21.43	11.968	0.22467	0.38437	32	0	AaeL_AAEL014252, AAEL014252	295345594	295353741	4	sulfite reductase [Source:VB Community Annotation]	probable sulfite oxidase, mitochondrial
Chr3	LOC5563675	AAEL000533	DIV	C-type lectin 37Db	15	21.41	18.389	0.37904	0.19986	0	7	AaeL_AAEL000533, AAEL000533, CTL16	386223289	386223887	2	C-Type Lectin (CTL16) [Source:VB Community Annotation]	C-type lectin 37Db
Chr3	LOC5571607	AAEL009198	TRP	major facilitator superfamily domain-containing protein 8	29	21.395	11.382	0.39411	0.17423	6	0	AaeL_AAEL009198, AAEL009197, AAEL009198	390998455	391040213	9		major facilitator superfamily domain-containing protein 8
Chr3	LOC5563672	AAEL000563	DIV	C-type lectin 37Da	16	21.38	18.314	0.4278	0.12764	9	0	AaeL_AAEL000563, AAEL000563, CTLMA15	388774627	388775642	2	NA	C-type lectin 37Da
Chr3	LOC5574916	AAEL011519	TRP	solute carrier family 45 member 4	108	21.373	9.018	0.18805	0.33641	39	0	AaeL_AAEL011519, AAEL011519	301024236	301039729	7	sucrose transport protein [Source:VB Community Annotation]	solute carrier family 45 member 4
Chr3	LOC5563679	AAEL000530	Detox	esterase B1	43	21.363	15.121	0.3132	0.28377	0	33	AaeL_AAEL000530, AAEL000530	386444742	386446941	4	Carboxylic ester hydrolase [Source:UniProtKB/TrEMBL;Acc:A0A1S4EW81]	esterase B1
Chr3	LOC5565445	AAEL000670	ReDox	peptide methionine sulfoxide reductase	22	21.36	13.964	0.07376	0.39759	0	7	AaeL_AAEL000670, AAEL000670	395104752	395106241	4	methionine sulfoxide reductase [Source:VB Community Annotation]	peptide methionine sulfoxide reductase
Chr3	LOC5570887	AAEL018161	UNK	uncharacterized LOC5570887	65	21.355	9.565	0.35908	0.27246	8	0	AaeL_AAEL008659, AAEL008659, AAEL008661, AMPK-gamma	172641568	172941095	23		uncharacterized LOC5570887
Chr3	LOC5573751	AAEL000294	UNK	uncharacterized LOC5573751	34	21.35	8.595	0.10283	0.37992	0	17	AaeL_AAEL000294, AAEL000294	265013033	265030893	5		uncharacterized LOC5573751
Chr3	LOC5577739	AAEL019455	SIGT	ras-related protein Rap-2a	66	21.343	11.105	0.40718	0.16314	66	0	AaeL_AAEL003306, AAEL003306, AAEL012857	339313545	339753301	8		ras-related protein Rap-2a
Chr3	LOC110678199	AAEL023555	RRTT	bypass of stop codon protein 1-like	16	21.33	15.996	0.46423	0.11681	0	16	AaeL_AAEL003290, AAEL003290	339808403	339809284	1		bypass of stop codon protein 1-like
Chr3	LOC5570074	AAEL001344	DIV	pair-rule protein odd-paired	16	21.32	11.079	0.23846	0.3758	14	0	AaeL_AAEL001344, AAEL001344	48309294	48394558	3	pair-rule protein odd-paired [Source:VB Community Annotation]	pair-rule protein odd-paired
Chr3	LOC5565157	AAEL024289	UNK	uncharacterized LOC5565157	9	21.32	12.152	0.41526	0.20437	0	7	AaeL_AAEL004647, AAEL004647	195599861	195601464	2		uncharacterized LOC5565157
Chr3	LOC5576206	AAEL019543	MIT	D-beta-hydroxybutyrate dehydrogenase, mitochondrial	128	21.319	12.836	0.34269	0.20594	6	0	AaeL_AAEL012400, AAEL012400, AAEL014191	317920401	318296327	7		D-beta-hydroxybutyrate dehydrogenase, mitochondrial
Chr3	LOC5578908	AAEL013912	MET	putative fatty acyl-CoA reductase CG5065	53	21.313	9.5	0.18481	0.40377	34	0	AaeL_AAEL005300, AAEL005300	309462199	309464098	4	Fatty acyl-CoA reductase [Source:UniProtKB/TrEMBL;Acc:A0A1S4G0R7]	putative fatty acyl-CoA reductase CG5065
Chr3	LOC5569796	AAEL001317	RNA_PROC	ATP-dependent RNA helicase DDX42	63	21.308	7.504	0.42739	0.16859	39	0	AaeL_AAEL001317, AAEL001317	327108754	327119289	5	DEAD box ATP-dependent RNA helicase [Source:VB Community Annotation]	ATP-dependent RNA helicase DDX42
Chr3	LOC5563687	AAEL020625	DIV	sarcolemmal membrane-associated protein	67	21.3	12.494	0.30729	0.27656	0	39	AaeL_AAEL000531, AAEL000531, AAEL000553	388808428	388863738	11		sarcolemmal membrane-associated protein
Chr3	LOC23687895	AAEL017475	PROT	chymotrypsin-2	15	21.26	10.045	0.42992	0.19268	12	0	AaeL_AAEL017475, AAEL017475	351329268	351330229	2		chymotrypsin-2
Chr3	LOC5574030	AAEL010872	CSR	general odorant-binding protein 45-like	17	21.25	8.31	0.24566	0.36234	0	17	AaeL_AAEL010872, AAEL010872	318912543	318913439	1	odorant binding protein OBP46 [Source:VB Community Annotation]	general odorant-binding protein 45-like
Chr3	LOC5568264	AAEL006694	DIV	zinc finger protein 79	34	21.25	9.415	0.34066	0.27325	31	0	AaeL_AAEL006694, AAEL006694	352812972	352814466	2		zinc finger protein 79
Chr3	LOC5576316	AAEL019584	DIV	chitinase-3-like protein 1	29	21.24	8.037	0.29373	0.27975	0	0		398212430	398227728	7		chitinase-3-like protein 1
Chr3	LOC5572311	AAEL009697	UNK	uncharacterized LOC5572311	22	21.24	15.393	0.0436	0.44808	0	20	AaeL_AAEL009697, AAEL009697	155494678	155495991	2		uncharacterized LOC5572311
Chr3	LOC5579799	AAEL003966	DIV	neurotrimin	78	21.233	14.597	0.46219	0.02968	28	0	AaeL_AAEL003966, AAEL003966	268167182	268186413	7	lachesin, putative [Source:VB Community Annotation]	neurotrimin
Chr3	LOC5573583	AAEL002130	DIV	neural/ectodermal development factor IMP-L2	2	21.18	18.075	0.00859	0.4833	0	1	AaeL_AAEL002130, AAEL002130	177671368	177791757	5	ecdysone inducible protein L2, putative [Source:VB Community Annotation]	neural/ectodermal development factor IMP-L2
Chr3	LOC5578100	AAEL003437	DIV	probable cGMP 3',5'-cyclic phosphodiesterase subunit delta	17	21.16	9.645	0.3958	0.14616	0	7	AaeL_AAEL003437, AAEL003437, PrBP	349259815	349261112	3	cGMP 3',5'-cyclic phosphodiesterase subunit delta [Source:VB Community Annotation]	probable cGMP 3',5'-cyclic phosphodiesterase subunit delta
Chr3	LOC5575382		TRP	TWiK family of potassium channels protein 7	5	21.15	7.888	0.10484	0.271	0	0	AaeL_AAEL011786, AAEL011786	194459333	194964447	10
Chr3	LOC5578912	AAEL013915	UNK	uncharacterized LOC5578912	38	21.15	8.528	0.06373	0.2995	31	0	AaeL_AAEL013915, AAEL013915	298905609	298946506	8	monocarboxylate transporter [Source:VB Community Annotation]	uncharacterized LOC5578912
Chr3	LOC5569731	AAEL007889	DIV	spondin-1	64	21.14	10.317	0.39526	0.18273	30	0	AaeL_AAEL007889, AAEL007889	381275415	381412243	8	F-spondin [Source:VB Community Annotation]	spondin-1
Chr3	LOC5569834	AAEL007935	CSR	gustatory receptor Gr20 [Source:VB Community Annotation]	103	21.137	12.494	0.09454	0.42404	0	6		60930446	NA	NA	gustatory receptor Gr20 [Source:VB Community Annotation]
Chr3	LOC110677774	AAEL024413	UNK	uncharacterized LOC110677774	41	21.123	8.743	0.27689	0.42607	28	0		149615000	149622186	5		uncharacterized LOC110677774
Chr3	LOC5568704	AAEL007044	MET	phospholipase A1	32	21.12	16.192	0.08237	0.44525	0	25	AaeL_AAEL007044, AAEL007044	298867176	298868637	3	Lipase [Source:UniProtKB/TrEMBL;Acc:A0A1S4FFB7]	phospholipase A1
Chr3	LOC5578678	AAEL003633	TRP	proton-associated sugar transporter A	49	21.097	15.433	0.4426	0.0871	22	0	AaeL_AAEL003633, AAEL003633	302014859	302031334	8	sucrose transport protein [Source:VB Community Annotation]	proton-associated sugar transporter A
Chr3	LOC5564882		DIV	transmembrane GTPase Marf	39	21.085	4.874	0.02221	0.24103	16	0		109706031	109733078	10
Chr3	LOC5566394	AAEL005356	RRTT	poly(A) polymerase beta	99	21.076	8.102	0.17028	0.35486	56	0	AaeL_AAEL005356, AAEL005356	34254205	34305798	8	poly a polymerase [Source:VB Community Annotation]	poly(A) polymerase beta
Chr3	LOC5572716	AAEL019756	SIGT	frizzled	96	21.062	10.014	0.32525	0.19166	0	18	AaeL_AAEL009986, AAEL009986, AAEL013886, GPRFZ5, GPRFZ9	303681419	303806892	5		frizzled
Chr3	LOC5578090	AAEL003415	DIV	lamin Dm0	59	21.06	9.987	0.30951	0.21589	34	0		348666977	348706873	5	lamin [Source:VB Community Annotation]	lamin Dm0
Chr3	LOC5563757	AAEL014258	TRP	monocarboxylate transporter	180	21.051	8.77	0.24859	0.43286	0	32	AaeL_AAEL014258, AAEL014258	295171174	295272377	10	monocarboxylate transporter [Source:VB Community Annotation]	monocarboxylate transporter
Chr3	LOC5571581	AAEL014151	RRTT	homeobox protein SIX1	77	21.032	11.305	0.19159	0.36635	12	0	AaeL_AAEL009170, AAEL009170, AAEL014151	292432927	292555200	6	six/sine homebox transcription factors [Source:VB Community Annotation]	homeobox protein SIX1
Chr3	LOC5574813	AAEL002474	RRTT	transcription factor Ken 2	85	21.024	8.314	0.29994	0.32281	0	34	AaeL_AAEL002474, AAEL002474	338431132	338606996	9		transcription factor Ken 2
Chr3	LOC110679379	AAEL022812	DIV	protein FAM192A	39	21	10.908	0.25283	0.36622	0	19		295063192	295080866	5		protein FAM192A
Chr3	LOC5575804	AAEL012081	DIV	probable serine/threonine-protein kinase kinX	274	20.993	7.943	0.40445	0.24213	0	60	AaeL_AAEL012081, AAEL012081	160312067	160358210	5	Putative transcriptional regulator atrx [Source:UniProtKB/TrEMBL;Acc:A0A0P6IUX1]	probable serine/threonine-protein kinase kinX
Chr3	LOC5567159	AAEL005896	UNK	uncharacterized LOC5567159	13	20.98	11.171	0.31298	0.3961	0	1	AaeL_AAEL005896, AAEL005896	173943553	173946829	3		uncharacterized LOC5567159
Chr3	LOC5563698	AAEL000547	TRP	pickpocket protein 28	64	20.95	12.725	0.28154	0.37258	0	32	AaeL_AAEL000547, AAEL000547	384833652	384836798	4	pickpocket 321 [Source:VB Community Annotation]	pickpocket protein 28
Chr3	LOC5566922	AAEL025114	PROT	trypsin-2	43	20.927	10.597	0.32387	0.31454	0	17	AaeL_AAEL005689, AAEL005689, AAEL011549	313345722	313347758	4		trypsin-2
Chr3	LOC5579953	AAEL006789	RRTT	transcription initiation factor TFIID subunit 9	19	20.91	9.894	0.2113	0.33807	0	8	AaeL_AAEL006789, AAEL006789	168970697	168971855	3	tbp-associated factor [Source:VB Community Annotation]	transcription initiation factor TFIID subunit 9
Chr3	LOC5567164	AAEL005908	DIV	protein TANC2	86	20.906	12.194	0.28878	0.33784	36	0	AaeL_AAEL005908, AAEL005908	173436854	173878567	13	rolling pebbles [Source:VB Community Annotation]	protein TANC2
Chr3	LOC5573580	AAEL002129	DIV	seipin	23	20.905	11.8	0.16121	0.37813	8	0	AaeL_AAEL002129, AAEL002129	177867733	177880173	4		seipin
Chr3	LOC5574871	AAEL011470	TRP	probable sulfoacetate transporter SauU	17	20.89	8.214	0.08569	0.3264	0	9	AaeL_AAEL011470, AAEL011470	142803345	142870200	5	cis,cis-muconate transport protein MucK, putative [Source:VB Community Annotation]	probable sulfoacetate transporter SauU
Chr3	LOC5571745	AAEL009275	DIV	serine/threonine-protein phosphatase alpha-2 isoform	3	20.88	14.597	0.333	0.23701	0	0	AaeL_AAEL009275, AAEL009275	199453068	199512946	7	protein phosphatase-1 [Source:VB Community Annotation]	serine/threonine-protein phosphatase alpha-2 isoform
Chr3	LOC5568792	AAEL007134	UNK	uncharacterized LOC5568792	18	20.87	11.562	0.23679	0.3261	0	7	AaeL_AAEL007134, AAEL007134	69955598	69983489	7		uncharacterized LOC5568792
Chr3	LOC5578435	AAEL000498	DIV	lachesin	37	20.865	8.191	0.39243	0.27495	7	0	AaeL_AAEL000498, AAEL000498	163637374	163972328	9	defective proboscis extension response, putative [Source:VB Community Annotation]	lachesin
Chr3	LOC5566304	AAEL022240	DIV	UPF0518 protein AAEL005291	39	20.865	12.577	0.33479	0.1816	16	0	AaeL_AAEL010515, AAEL005291, AAEL010515, U518_AEDAE	310109214	310200451	12		UPF0518 protein AAEL005291
Chr3	LOC5563762	AAEL014113	MET	phospholipase A2	23	20.865	10.156	0.27761	0.3586	0	14	AaeL_AAEL014113, AAEL014113	295309524	295310359	3	secretory Phospholipase A2, putative [Source:VB Community Annotation]	phospholipase A2
Chr3	LOC5577487		MIT	twinkle protein, mitochondrial	22	20.86	5.472	0.19062	0.3731	0	8	AaeL_AAEL013237, AAEL013237	280019218	280031542	3
Chr3	LOC5567461	AAEL000970	RRTT	transcription factor GAGA	55	20.813	8.851	0.25854	0.25139	13	0	AaeL_AAEL000970, AAEL000970	380198569	380255455	7		transcription factor GAGA
Chr3	LOC110679592	AAEL000658	UNK	uncharacterized LOC110679592	77	20.785	10.788	0	0.40256	61	0	AaeL_AAEL000658, AAEL000658	395035919	395037975	4		uncharacterized LOC110679592
Chr3	LOC110674003	AAEL007884	DIV	protein EFR3 homolog cmp44E-like	9	20.78	17.754	0.27954	0.32926	0	5	AaeL_AAEL007884, AAEL007884	382282054	382292724	5	conserved membrane protein at 44E, putative [Source:VB Community Annotation]	protein EFR3 homolog cmp44E-like
Chr3	LOC5568998	AAEL025594	PROT	26S proteasome regulatory subunit 6B	1	20.78	20.78	0.27628	0.2688	1	0	AaeL_AAEL007297, AAEL007297	196681434	196702562	5		26S proteasome regulatory subunit 6B
Chr3	LOC5578123	AAEL003427	RRTT	40S ribosomal protein S16	13	20.78	6.356	0.3461	0.1677	0	0	AaeL_AAEL003427, AAEL003427, RS16_AEDAE, RpS16	350161854	350165881	3	40S ribosomal protein S16 [Source:UniProtKB/Swiss-Prot;Acc:P62251]	40S ribosomal protein S16
Chr3	LOC5567168	AAEL005895	CYT/STR	beta-amyloid-like protein	81	20.77	12.632	0.26342	0.35186	27	0	AaeL_AAEL005895, AAEL005895	174932735	175252046	11		beta-amyloid-like protein
Chr3	LOC5563981	AAEL004003	MET	glucose dehydrogenase [FAD, quinone]	9	20.75	13.35	0.00054	0.42281	9	0	AaeL_AAEL004003, AAEL004003	166700020	166784334	3	glucose dehydrogenase [Source:VB Community Annotation]	glucose dehydrogenase [FAD, quinone]
Chr3	LOC5563949	AAEL004020	UNK	uncharacterized LOC5563949	20	20.715	12.243	0.38889	0.33382	0	10	AaeL_AAEL004020, AAEL004020	165433125	165434215	4		uncharacterized LOC5563949
Chr3	LOC5567873	AAEL005489	CSR	olfactory receptor, putative [Source:VB Community Annotation]	64	20.698	14.039	0.30598	0.32276	27	0		59623718	NA	NA	olfactory receptor, putative [Source:VB Community Annotation]
Chr3	LOC5568262	AAEL006690	RRTT	protein bric-a-brac 1	40	20.673	9.913	0.38385	0.21407	0	30	AaeL_AAEL006690, AAEL006690	352884502	352905052	3	ribbon [Source:VB Community Annotation]	protein bric-a-brac 1
Chr3	LOC5578480	AAEL000519	UNK	uncharacterized LOC5578480	6	20.67	12.402	0.29659	0.29016	3	0	AaeL_AAEL000519, AAEL000519	160957886	160971135	3		uncharacterized LOC5578480
Chr3	LOC110678700	AAEL023221	DIV	zinc finger protein 675-like	26	20.66	9.947	0.21106	0.39563	0	24		292191513	292197891	4		zinc finger protein 675-like
Chr3	LOC5568954	AAEL007258	CYT/STR	titin	77	20.653	8.736	0.31587	0.39033	0	62	AaeL_AAEL007258, AAEL007258	390148527	390192447	9		titin
Chr3	LOC5572366		DIV	endophilin-B1	1	20.65	20.65	0.46318	0.01546	0	1	AaeL_AAEL009754, AAEL009754	284483289	284499156	8
Chr3	LOC110678661	AAEL019931	UNK	uncharacterized LOC110678661	35	20.65	9.029	0.39604	0.28351	0	14		274469730	274482695	6		uncharacterized LOC110678661
Chr3	LOC5570877	AAEL008656	TRP	solute carrier family 35 member B1 homolog	28	20.64	10.928	0.26456	0.37185	13	0	AaeL_AAEL008656, AAEL008656	172618407	172624409	3	UDP-galactose transporter [Source:VB Community Annotation]	solute carrier family 35 member B1 homolog
Chr3	LOC5574550	AAEL019838	SIGT	ras-specific guanine nucleotide-releasing factor 2	207	20.636	8.595	0.23064	0.38179	45	0	AaeL_AAEL011225, AAEL011225, AAEL011226	157638089	158352649	26		ras-specific guanine nucleotide-releasing factor 2
Chr3	LOC5563992	AAEL014256	RNA_PROC	putative ATP-dependent RNA helicase DHX33	68	20.595	9.418	0.22492	0.41704	0	55	AaeL_AAEL014256, AAEL014256	295188204	295190591	2	ATP-dependent RNA helicase [Source:VB Community Annotation]	putative ATP-dependent RNA helicase DHX33
Chr3	LOC5578734	AAEL003661	RRTT	eukaryotic translation initiation factor 6	35	20.595	7.934	0.38524	0.24988	14	0	AaeL_AAEL003661, AAEL003661	65311738	65323694	4	translation initiation factor [Source:VB Community Annotation]	eukaryotic translation initiation factor 6
Chr3	LOC5566055	AAEL005150	MIT	probable 39S ribosomal protein L23, mitochondrial	26	20.575	9.208	0.26378	0.2649	9	0	AaeL_AAEL005150, AAEL005150	346792261	346799139	3	mitochondrial ribosomal protein, L23, putative [Source:VB Community Annotation]	probable 39S ribosomal protein L23, mitochondrial
Chr3	LOC5578432	AAEL024475	UNK	uncharacterized LOC5578432	22	20.57	9.491	0.44527	0.18969	0	14	AaeL_AAEL000520, AAEL000520	164043500	164046369	3		uncharacterized LOC5578432
Chr3	LOC5563680	AAEL019867	UNK	uncharacterized LOC5563680	178	20.547	9.539	0.13654	0.42196	136	0	AaeL_AAEL000532, AAEL000532, AAEL000538	385618835	385867425	11		uncharacterized LOC5563680
Chr3	LOC5569782	AAEL007920	DIV	MOB kinase activator-like 2	157	20.544	9.962	0.24544	0.28698	0	2	AaeL_AAEL007920, AAEL007916, AAEL007920	312057932	312579910	13		MOB kinase activator-like 2
Chr3	LOC5565486	AAEL004810	UNK	uncharacterized LOC5565486	33	20.54	17.738	0.41748	0.11641	0	26	AaeL_AAEL004810, AAEL004810	274905712	274987547	5		uncharacterized LOC5565486
Chr3	LOC5563671	AAEL000562	DIV	ragulator complex protein LAMTOR1	18	20.53	16.168	0.46463	0.12264	2	0	AaeL_AAEL000562, AAEL000562	388045626	388060996	5		ragulator complex protein LAMTOR1
Chr3	LOC5571586	AAEL009173	DIV	fasciclin-2	64	20.528	9.084	0.14519	0.35752	0	27	AaeL_AAEL009173, AAEL009173	176079128	176433229	14	fasciclin ii (fas ii) [Source:VB Community Annotation]	fasciclin-2
Chr3	LOC5570882	AAEL008650	DIV	secernin-1	28	20.52	11.172	0.3802	0.30281	0	9	AaeL_AAEL008650, AAEL008650	172443115	172454736	4		secernin-1
Chr3	LOC5571906	AAEL009398	TRP	syntaxin-7	12	20.49	5.454	0.25471	0.44773	6	0	AaeL_AAEL009398, AAEL009398	337989374	338000124	5	Pep12p, putative [Source:VB Community Annotation]	syntaxin-7
Chr3	LOC23687433	AAEL017013	DIV	zinc finger protein 37 homolog	29	20.485	12.027	0.43224	0.08126	0	8	AaeL_AAEL017013, AAEL017013	322457160	322491668	6		zinc finger protein 37 homolog
Chr3	LOC5578235	AAEL021865	MET	hyaluronidase A	105	20.475	10.151	0.34957	0.19918	7	0	AaeL_AAEL013576, AAEL013576	296554014	296749589	8		hyaluronidase A
Chr3	LOC110678663	AAEL020004	UNK	uncharacterized LOC110678663	23	20.455	13.838	0.22933	0.43488	0	19		349703306	349704406	2		uncharacterized LOC110678663
Chr3	LOC5570881	AAEL008662	RRTT	protein AF-10	45	20.413	9.648	0.22513	0.32552	16	0	AaeL_AAEL008662, AAEL008662	172460050	172508629	18	mixed-lineage leukemia protein [Source:VB Community Annotation]	protein AF-10
Chr3	LOC5578458	AAEL000523	DIV	RING finger protein 44	22	20.395	10.938	0.21717	0.32399	8	0	AaeL_AAEL000523, AAEL000523	161326951	161407285	15	ring finger protein [Source:VB Community Annotation]	RING finger protein 44
Chr3	LOC110673990	AAEL025712	DIV	small VCP/p97-interacting protein	13	20.38	6.435	0.37427	0.19908	0	3	AaeL_AAEL005601, AAEL005601	160186352	160188400	3		small VCP/p97-interacting protein
Chr3	LOC5565448	AAEL000668	DIV	protein flightless-1 homolog	18	20.38	7.785	0	0.33455	0	15	AaeL_AAEL000668, AAEL000668	395376851	395378817	2		protein flightless-1 homolog
Chr3	LOC5578093	AAEL003449	RRTT	structural maintenance of chromosomes protein 2	138	20.366	9.758	0.25729	0.26851	0	106	AaeL_AAEL003449, AAEL003449	348720747	348737493	4	structural maintenance of chromosomes 2 smc2 [Source:VB Community Annotation]	structural maintenance of chromosomes protein 2
Chr3	LOC5579655	AAEL003956	TRP	proton-coupled amino acid transporter-like protein CG1139	83	20.364	8.56	0.12154	0.39846	39	0	AaeL_AAEL003956, AAEL003956	267094116	267096613	9	amino acid transporter [Source:VB Community Annotation]	proton-coupled amino acid transporter-like protein CG1139
Chr3	LOC110678733	AAEL002126	PROT	serine proteinase stubble	50	20.36	10.228	0.2383	0.3386	0	15	AaeL_AAEL002126, AAEL002126, CLIPA15	177147552	177223497	8	Clip-Domain Serine Protease family A. Protease homologue. [Source:VB Community Annotation]	serine proteinase stubble
Chr3	LOC5577092	AAEL019547	RRTT	chromosome transmission fidelity protein 8 homolog	104	20.35	10.736	0.28459	0.24022	19	0	AaeL_AAEL012992, AAEL012992	297329912	297337808	3		chromosome transmission fidelity protein 8 homolog
Chr3	LOC5577084	AAEL012981	TRP	solute carrier family 22 member 8	68	20.34	12.523	0.36779	0.30036	15	0	AaeL_AAEL012981, AAEL007930, AAEL012981	295679255	295695532	10	sugar transporter [Source:VB Community Annotation]	solute carrier family 22 member 8
Chr3	LOC5572087	AAEL009511	DIV	zinc finger protein OZF	55	20.337	7.648	0.27897	0.33022	55	0	AaeL_AAEL009511, AAEL009511	344890963	344942750	6		zinc finger protein OZF
Chr3	LOC5577389	AAEL000468	RRTT	mediator of RNA polymerase II transcription subunit 28	3	20.31	9.293	0	0.31046	0	1	AaeL_AAEL000468, AAEL000468	185284528	185300532	4	mediator of RNA polymerase II transcription subunit 28 (Med28) [Source:VB Community Annotation]	mediator of RNA polymerase II transcription subunit 28
Chr3	LOC5563668	AAEL000559	MET	GDP-Man:Man(3)GlcNAc(2)-PP-Dol alpha-1,2-mannosyltransferase	63	20.28	12.318	0.4224	0.09384	0	51	AaeL_AAEL000559, AAEL000559	388019073	388039644	3	glycosyl transferase [Source:VB Community Annotation]	GDP-Man:Man(3)GlcNAc(2)-PP-Dol alpha-1,2-mannosyltransferase
Chr3	LOC5574187	AAEL002310	DIV	protein lethal(2)k10201	23	20.275	7.1	0.15919	0.28818	12	0	AaeL_AAEL002310, AAEL002310	375065860	375066889	3		protein lethal(2)k10201
Chr3	LOC5577460	AAEL013205	RRTT	DNA excision repair protein haywire	77	20.273	12.079	0.36613	0.21309	61	0	AaeL_AAEL012991, AAEL012991	297330201	297332927	2	rad25/xp-b DNA repair helicase [Source:VB Community Annotation]	DNA excision repair protein haywire
Chr3	LOC5573475	AAEL026939	DIV	patronin	321	20.272	8.284	0.23446	0.35237	0	63	AaeL_AAEL010510, AAEL005304, AAEL010510	309683984	310029330	30		patronin
Chr3	LOC5578105	AAEL003405	DIV	regulator of microtubule dynamics protein 1	34	20.25	7.073	0.4175	0.14467	0	16	AaeL_AAEL003405, AAEL003405	349340619	349341882	3		regulator of microtubule dynamics protein 1
Chr3	LOC5569948	AAEL008036	TRP	dynein heavy chain 3, axonemal	178	20.24	8.162	0.13268	0.32602	0	118	AaeL_AAEL008036, AAEL008036	70058340	70105668	19	dynein heavy chain [Source:VB Community Annotation]	dynein heavy chain 3, axonemal
Chr3	LOC5579796	AAEL003976	RRTT	RNA polymerase-associated protein Rtf1	79	20.235	10.66	0.38905	0.16421	42	0	AaeL_AAEL003976, AAEL003976	268252806	268268402	5		RNA polymerase-associated protein Rtf1
Chr3	LOC5574077	AAEL021209	DIV	protein cortex	42	20.233	9.897	0.30827	0.2778	0	10	AaeL_AAEL010910, AAEL010910	360314524	360502383	8		protein cortex
Chr3	LOC110673999	AAEL006993	TRP	synapse-associated protein of 47 kDa	61	20.225	12.398	0.32916	0.34111	2	0	AaeL_AAEL006993, AAEL006993	170496556	170585153	12	synapse-associated protein [Source:VB Community Annotation]	synapse-associated protein of 47 kDa
Chr3	LOC5566043	AAEL005132	UNK	uncharacterized LOC5566043	43	20.217	10.141	0.4272	0.04605	0	33	AaeL_AAEL005132, AAEL005132	346102226	346106945	2		uncharacterized LOC5566043
Chr3	LOC5578440	AAEL000510	UNK	uncharacterized LOC5578440	19	20.21	9.276	0.23237	0.35294	14	0	AaeL_AAEL000510, AAEL000510	162969943	162980437	8		uncharacterized LOC5578440
Chr3	LOC5577324		DIV	glypican-4	16	20.18	5.839	0.16714	0.29392	0	1	AaeL_AAEL000433, AAEL000433	183315591	183465722	8
Chr3	LOC5577483	AAEL013236	PROT	proteasome subunit beta type-5	20	20.18	6.956	0.34546	0.39317	10	0	AaeL_AAEL013236, AAEL013236	280060462	280062158	3	proteasome subunit beta type 5,8 [Source:VB Community Annotation]	proteasome subunit beta type-5
Chr3	LOC110678635	AAEL019730	UNK	uncharacterized LOC110678635	107	20.163	13.36	0.13234	0.46876	0	80		349656138	349659142	3		uncharacterized LOC110678635
Chr3	LOC5567329	AAEL005997	DIV	probable fatty acid-binding protein	26	20.15	10.562	0.36915	0.27372	0	2	AaeL_AAEL005997, AAEL005997	154731464	154746243	2	allergen, putative [Source:VB Community Annotation]	probable fatty acid-binding protein
Chr3	LOC5564567	AAEL014516	PROT	seminal metalloprotease 1	16	20.14	5.961	0.11133	0.296	6	0	AaeL_AAEL011542, AAEL011542	313397123	313399123	3	metalloproteinase, putative [Source:VB Community Annotation]	seminal metalloprotease 1
Chr3	LOC5576620		UNK	uncharacterized LOC5576620	7	20.12	6.229	0.2212	0.37151	0	5		283986512	283988128	2
Chr3	LOC5566553	AAEL005476	UNK	uncharacterized LOC5566553	64	20.1	9.609	0.34314	0.23124	0	57	AaeL_AAEL005476, AAEL005476	383496159	383622855	9		uncharacterized LOC5566553
Chr3	LOC5578739	AAEL003653	IMM	antichymotrypsin-2	75	20.095	10.93	0.22176	0.36092	48	0	AaeL_AAEL003653, AAEL003653, SRPN12	65008147	65088913	10	Serine Protease Inhibitor (serpin) homologue - unlikely to be inhibitory. [Source:VB Community Annotation]	antichymotrypsin-2
Chr3	LOC5570070	AAEL001352	RRTT	SAFB-like transcription modulator	39	20.095	7.124	0.26755	0.27385	19	0	AaeL_AAEL001352, AAEL001352	47754617	47782173	8	scaffold attachment factor b [Source:VB Community Annotation]	SAFB-like transcription modulator
Chr3	LOC5572999	AAEL027139	UNK	uncharacterized LOC5572999	27	20.09	11.967	0.38267	0.20596	0	0		199191573	199193003	2		uncharacterized LOC5572999
Chr3	LOC5574814	AAEL002469	DIV	endophilin-A	96	20.07	9.479	0.40991	0.13332	12	0	AaeL_AAEL002469, AAEL002469	338223216	338397366	14	endophilin a, [Source:VB Community Annotation]	endophilin-A
Chr3	LOC5579654	AAEL003970	TRP	proton-coupled amino acid transporter-like protein pathetic	76	20.05	7.375	0.12242	0.33651	0	31	AaeL_AAEL003970, AAEL003970	267115199	267205914	9	amino acid transporter [Source:VB Community Annotation]	proton-coupled amino acid transporter-like protein pathetic
Chr3	LOC5569658	AAEL007796	IMM	proclotting enzyme	33	20.045	11.806	0.09165	0.4342	0	20	AaeL_AAEL007796, AAEL007796, CLIPD1	152613789	152631616	4	Clip-Domain Serine Protease family D [Source:VB Community Annotation]	proclotting enzyme
Chr3	LOC5572361	AAEL009753	TRP	sialin	52	20.033	8.812	0.24846	0.22722	15	0	AaeL_AAEL009753, AAEL009753	284285621	284372419	8	sodium-dependent phosphate transporter [Source:VB Community Annotation]	sialin
Chr3	LOC5563817	AAEL020536	DIV	zinc finger protein 260	29	20.03	7.912	0.1603	0.42532	0	24	AaeL_AAEL014145, AAEL014145	292279856	292286168	3		zinc finger protein 260
Chr3	LOC5575220	AAEL011687	RNA_PROC	luc7-like protein 3	42	20.027	9.255	0.30971	0.3771	12	0	AaeL_AAEL011687, AAEL011687	291762168	291796480	7	alternative splicing type 3 and, putative [Source:VB Community Annotation]	luc7-like protein 3
Chr3	LOC5573602	AAEL002105	RRTT	U11/U12 small nuclear ribonucleoprotein 48 kDa protein	4	20.01	14.86	0	0.44093	0	1	AaeL_AAEL002105, AAEL002105	176916868	176918003	3		U11/U12 small nuclear ribonucleoprotein 48 kDa protein
Chr3	LOC5577752	AAEL019677	DIV	graves disease carrier protein homolog	73	20.003	9.013	0.3666	0.31919	16	0	AaeL_AAEL003288, AAEL003288, AAEL003314	340182431	340236042	8		graves disease carrier protein homolog
Chr3	LOC5575803	AAEL012079	DIV	HEAT repeat-containing protein 5B	326	19.922	8.122	0.41717	0.25726	275	0	AaeL_AAEL012079, AAEL012079	160290855	160331523	8		HEAT repeat-containing protein 5B
Chr3	LOC5579658	AAEL003949	DIV	WD repeat-containing protein 43	68	19.92	7.512	0.18197	0.36399	44	0	AaeL_AAEL003949, AAEL003949	266982255	267000707	4		WD repeat-containing protein 43
Chr3	LOC5578447	AAEL018324	DIV	regulating synaptic membrane exocytosis protein 1	55	19.917	10.383	0.10719	0.34932	0	7	AaeL_AAEL000479, AAEL000479, AAEL000481, AAEL000524	162622769	162795161	25		regulating synaptic membrane exocytosis protein 1
Chr3	LOC5578455	AAEL000500	UNK	uncharacterized LOC5578455	5	19.87	10.226	0.274	0.12029	4	0	AaeL_AAEL000500, AAEL000500	161694680	161695786	3		uncharacterized LOC5578455
Chr3	LOC5567249	AAEL000860	CYT/STR	protein unzipped	80	19.85	8.426	0.36072	0.31888	0	0	AaeL_AAEL000860, AAEL000860	335611134	335951315	12		protein unzipped
Chr3	LOC5571116	AAEL001514	CYT/STR	peritrophin-44	39	19.845	10.382	0.2817	0.31921	17	0	AaeL_AAEL001514, AAEL001514	262004329	262005490	2		peritrophin-44
Chr3	LOC5566694	AAEL005580	UNK	uncharacterized LOC5566694	44	19.837	9.34	0.33679	0.2056	0	7	AaeL_AAEL005580, AAEL005580	404917689	404953510	4		uncharacterized LOC5566694
Chr3	LOC5574133	AAEL010951	DIV	cysteine sulfinic acid decarboxylase	7	19.82	7.66	0.11123	0.22882	0	0	AaeL_AAEL010951, AAEL010951	167758086	167776777	5	glutamate decarboxylase [Source:VB Community Annotation]	cysteine sulfinic acid decarboxylase
Chr3	LOC5566552	AAEL005472	PROT	calpain-7	87	19.814	10.725	0.36109	0.21613	52	0	AaeL_AAEL005472, AAEL005472	383845835	383864101	4	calpain [Source:VB Community Annotation]	calpain-7
Chr3	LOC5575076	AAEL011638	TRP	cyclic nucleotide-gated cation channel beta-3	83	19.814	8.089	0.18829	0.43097	0	48	AaeL_AAEL011638, AAEL011638	281491114	281528405	7	Cyclic-nucleotide-gated cation channel [Source:UniProtKB/TrEMBL;Acc:A0A1S4FU57]	cyclic nucleotide-gated cation channel beta-3
Chr3	LOC5566056	AAEL005153	UNK	uncharacterized protein CG13380	15	19.81	10.175	0.34019	0.31222	0	6	AaeL_AAEL005153, AAEL005153	346799132	346799771	2		uncharacterized protein CG13380
Chr3	LOC5574818	AAEL021097	CSR	odorant receptor	65	19.783	11.059	0.44809	0.23233	0	50		338176483	338178565	NA		odorant receptor
Chr3	LOC5577757		DIV	angiopoietin-related protein 6	6	19.78	7.733	0.15742	0.36926	6	0		340355818	340358440	6
Chr3	LOC5569139	AAEL019881	RRTT	Sex peptide receptor [Source:UniProtKB/TrEMBL;Acc:B0F4E9]	30	19.765	8.859	0.43842	0.28875	6	0		408808277	408906866	NA	Sex peptide receptor [Source:UniProtKB/TrEMBL;Acc:B0F4E9]
Chr3	LOC5571032	AAEL008761	UNK	uncharacterized LOC5571032	105	19.745	9.262	0.36662	0.26385	19	0	AaeL_AAEL008761, AAEL008761	326007874	326050554	4		uncharacterized LOC5571032
Chr3	LOC5577226	AAEL018294	DIV	neuroligin-4, Y-linked	38	19.735	11.19	0.19721	0.39941	5	0	AaeL_AAEL003134, AAEL003134, AAEL003138, AAEL017237	182199435	182413947	12		neuroligin-4, Y-linked
Chr3	LOC5565500	AAEL021641	DIV	protein SON	53	19.727	11.596	0.38327	0.17208	39	0	AaeL_AAEL004808, AAEL004808	274423216	274426708	3		protein SON
Chr3	LOC5568265	AAEL006697	DIV	exosome complex component MTR3	26	19.725	6.615	0.33036	0.17603	0	20	AaeL_AAEL006697, AAEL006697	352773581	352774716	2		exosome complex component MTR3
Chr3	LOC5563676	AAEL000546	DeTox	cholinesterase 2	54	19.717	9.546	0.31664	0.20313	0	53	AaeL_AAEL000546, AAEL000546	385987747	385989652	3	Carboxylic ester hydrolase [Source:UniProtKB/TrEMBL;Acc:A0A1S4EW56]	cholinesterase 2
Chr3	LOC5566575	AAEL005490	PROT	dipeptidase 1	45	19.717	8.98	0.29262	0.30593	6	0	AaeL_AAEL005490, AAEL005490	58733709	58911200	9	microsomal dipeptidase [Source:VB Community Annotation]	dipeptidase 1
Chr3	LOC5577326	AAEL000436	DIV	SET and MYND domain-containing protein 5	11	19.7	9.226	0.13894	0.28356	8	0	AaeL_AAEL000436, AAEL000436	183616757	183629884	3		SET and MYND domain-containing protein 5
Chr3	LOC5570178		MIT	cytochrome c oxidase assembly factor 4 homolog, mitochondrial	7	19.68	6.157	0.27741	0.41575	0	1	AaeL_AAEL014157, AAEL014157	302159983	302160531	2
Chr3	LOC5570164		RRTT	probable peptidyl-tRNA hydrolase 2	7	19.68	6.157	0.27741	0.41575	0	6	AaeL_AAEL014153, AAEL014153	302159844	302160618	2
Chr3	LOC5573601	AAEL002116	DIV	45 kDa calcium-binding protein	17	19.66	14.914	0.05641	0.41071	0	13	AaeL_AAEL002116, AAEL002116	176928497	176936146	3	supercoiling factor, putative [Source:VB Community Annotation]	45 kDa calcium-binding protein
Chr3	LOC5577358	AAEL000474	TRP	major facilitator superfamily domain-containing protein 6	29	19.66	13.637	0.2036	0.36826	6	0	AaeL_AAEL000474, AAEL000474	185636242	185660925	11		major facilitator superfamily domain-containing protein 6
Chr3	LOC5576911	AAEL012852	PROT	trypsin 3A1-like	14	19.65	12.536	0.47946	0.16916	0	8	AaeL_AAEL012852, AAEL012852	339553287	339555145	2	trypsin [Source:VB Community Annotation]	trypsin 3A1-like
Chr3	LOC5578119	AAEL003412	DIV	carboxy-terminal domain RNA polymerase II polypeptide A small phosphatase 1	26	19.645	9.751	0.38136	0.20287	0	0	AaeL_AAEL003412, AAEL003412	349919118	350120577	6	nuclear lim interactor-interacting factor (nli-interacting factor) (nli-if) [Source:VB Community Annotation]	carboxy-terminal domain RNA polymerase II polypeptide A small phosphatase 1
Chr3	LOC5578456		DeTox	acetylcholinesterase	23	19.63	6.294	0.27243	0.18351	0	1	AaeL_AAEL000511, AAEL000511, Ace1, ace-1, achE1	161486025	161871375	12
Chr3	LOC5573965	AAEL010809	RRTT	protein SET	8	19.63	7.925	0.11379	0.31472	0	0	AaeL_AAEL010809, AAEL010809	51771453	51773228	2	set [Source:VB Community Annotation]	protein SET
Chr3	LOC5567202	AAEL000894	RRTT	protein hunchback	39	19.615	11.823	0.42927	0.23926	37	0	AaeL_AAEL000894, AAEL000894	334631034	334634862	2	hunchback protein [Source:VB Community Annotation]	protein hunchback
Chr3	LOC5577035		PROT	26S proteasome regulatory subunit 7	6	19.6	6.368	0.47638	0.28659	1	0	AaeL_AAEL012943, AAEL012943	206206753	206214249	5
Chr3	LOC5571010	AAEL008746	UNK	uncharacterized LOC5571010	8	19.6	13.017	0.43652	0.21125	0	3	AaeL_AAEL008746, AAEL008746	281158349	281160765	2		uncharacterized LOC5571010
Chr3	LOC23687867	AAEL017447	DIV	casein kinase II subunit beta	38	19.58	9.208	0.26594	0.2883	5	0	AaeL_AAEL017447, AAEL017447	292309774	292339600	7		casein kinase II subunit beta
Chr3	LOC5578664	AAEL003626	TRP	sodium-dependent nutrient amino acid transporter 1	31	19.575	12.068	0.40151	0.12808	17	0	AaeL_AAEL003626, AAEL003626, NAT2	301362204	301379026	6	sodium/chloride dependent amino acid transporter [Source:VB Community Annotation]	sodium-dependent nutrient amino acid transporter 1
Chr3	LOC5577365	AAEL000450	SIGT	ras GTPase-activating protein 1	17	19.55	7.971	0.16197	0.29029	0	6	AaeL_AAEL000450, AAEL000450	185920997	185966145	8	ras GTPase activating protein [Source:VB Community Annotation]	ras GTPase-activating protein 1
Chr3	LOC5575859	AAEL012128	TRP	cationic amino acid transporter 2	31	19.545	13.968	0.13968	0.43242	0	18	AaeL_AAEL012128, AAEL012128, slif	298246330	298279806	4	cationic amino acid transporter [Source:VB Community Annotation]	cationic amino acid transporter 2
Chr3	LOC5578337		UNK	uncharacterized LOC5578337	17	19.53	6.791	0.21093	0.21777	13	0	AaeL_AAEL003526, AAEL003526	264026535	264031778	2
Chr3	LOC5580272	AAEL003005	UNK	uncharacterized LOC5580272	21	19.5	7.292	0.37606	0.42906	0	17	AaeL_AAEL003005, AAEL003005	39640496	39717428	6		uncharacterized LOC5580272
Chr3	LOC5578279	AAEL021732	RRTT	protein charlatan	166	19.487	8.777	0.24058	0.308	0	64	AaeL_AAEL011552, AAEL011552	312986638	313140457	8		protein charlatan
Chr3	LOC5566735	AAEL005594	PROT	trypsin alpha-4	37	19.46	14.653	0.39212	0.23946	17	0	AaeL_AAEL005594, AAEL005594	159868552	159869672	4		trypsin alpha-4
Chr3	LOC5563667	AAEL000550	DIV	ATPase WRNIP1	44	19.447	11.265	0.31673	0.16505	0	39	AaeL_AAEL000550, AAEL000550	388877943	388887450	3	werner helicase interacting protein [Source:VB Community Annotation]	ATPase WRNIP1
Chr3	LOC110679163	AAEL000427	MET	glycerol-3-phosphate acyltransferase 3	45	19.43	10.181	0.36499	0.25391	11	0	AaeL_AAEL000427, AAEL000427	185670184	185720874	8		glycerol-3-phosphate acyltransferase 3
Chr3	LOC5571029	AAEL008759	RRTT	bromodomain-containing protein 4B	58	19.427	12.219	0.41377	0.15281	43	0	AaeL_AAEL008759, AAEL008759	326351202	326387376	4		bromodomain-containing protein 4B
Chr3	LOC5566548	AAEL005466	DIV	transmembrane protein 234 homolog	35	19.425	10.739	0.18293	0.43409	24	0	AaeL_AAEL005466, AAEL005466	382521630	382522321	2		transmembrane protein 234 homolog
Chr3	LOC5578976		UNK	putative uncharacterized protein DDB_G0277255	14	19.42	10.269	0.24634	0.38753	0	0	AaeL_AAEL013957, AAEL013957	291194504	291491025	14
Chr3	LOC5578475	AAEL000508	DIV	angiopoietin-2	42	19.41	9.962	0.40882	0.19257	0	29	AaeL_AAEL000508, AAEL000508	161179435	161182495	6	fibrinogen and fibronectin [Source:VB Community Annotation]	angiopoietin-2
Chr3	LOC5571750	AAEL027256	UNK	uncharacterized LOC5571750	1	19.39	19.39	0	0.4821	0	0		199632175	199633188	2		uncharacterized LOC5571750
Chr3	LOC5579950	AAEL006791	DIV	TBC1 domain family member 4	64	19.38	10.565	0.13731	0.4364	28	0	AaeL_AAEL006791, AAEL006791	169080521	169200120	13	rab6 GTPase activating protein, gapcena (rabgap1 protein) [Source:VB Community Annotation]	TBC1 domain family member 4
Chr3	LOC5573044	AAEL010217	RRTT	mediator of RNA polymerase II transcription subunit 29	57	19.377	11.005	0.0001	0.44153	0	8	AaeL_AAEL010217, AAEL010217, MED29, ix	157526072	157549610	4	Mediator of RNA polymerase II transcription subunit 29 (Mediator complex subunit 29)(Protein intersex) [Source:VB Community Annotation]	mediator of RNA polymerase II transcription subunit 29
Chr3	LOC5577310	AAEL019790	SIGT	frizzled	77	19.358	7.309	0.24275	0.33751	0	19	AaeL_AAEL013160, AAEL009983, AAEL013160, GPRFZ1, GPRFZ7	303915073	304298086	5		frizzled
Chr3	LOC5580239	AAEL012326	SIGT	calmodulin	42	19.357	8.753	0.26277	0.39303	0	0	AaeL_AAEL012326, AAEL012326	316467800	316551186	4	calmodulin [Source:VB Community Annotation]	calmodulin
Chr3	LOC5565806	AAEL005006	Detox/ReDox	CYP6CD1	40	19.347	10.7	0.45569	0.25492	12	0	AaeL_AAEL005006, AAEL005006, CYP6CD1	323662717	323676284	7	cytochrome P450 [Source:VB Community Annotation]	probable cytochrome P450 6g2
Chr3	LOC110678508	AAEL027543	UNK	uncharacterized LOC110678508	7	19.34	14.663	0.24449	0.25437	0	0		175261918	175263483	2		uncharacterized LOC110678508
Chr3	LOC5572713	AAEL023488	UNK	uncharacterized LOC5572713	170	19.328	9.129	0.07858	0.39664	111	0	AaeL_AAEL010198, AAEL010198	302813289	303284793	10		uncharacterized LOC5572713
Chr3	LOC5577096	AAEL012990	DIV	MRG/MORF4L-binding protein	20	19.31	12.671	0.20608	0.40695	19	0	AaeL_AAEL012990, AAEL012990	297213693	297214658	2	mrg-binding protein [Source:VB Community Annotation]	MRG/MORF4L-binding protein
Chr3	LOC5569737	AAEL007876	DIV	tyrosine-protein kinase-like otk	97	19.304	6.744	0.1109	0.38486	55	0	AaeL_AAEL007876, AAEL007876, AAEL007890	381616266	381885758	13	tyrosine protein kinase with ig domain [Source:VB Community Annotation]	tyrosine-protein kinase-like otk
Chr3	LOC5570660	AAEL026737	DIV	MOXD1 homolog 2	103	19.302	7.628	0.35552	0.16637	45	0	AaeL_AAEL008483, AAEL008483	354331376	354413675	7		MOXD1 homolog 2
Chr3	LOC5568700	AAEL007070	MET	pancreatic triacylglycerol lipase	67	19.302	10.025	0.04012	0.41869	44	0	AaeL_AAEL007070, AAEL007070	298833310	298834530	2	lipase [Source:VB Community Annotation]	pancreatic triacylglycerol lipase
Chr3	LOC5565429	AAEL000671	IMM	toll-like receptor 6	64	19.3	14.716	0.36889	0.13781	0	58	AaeL_AAEL000671, AAEL000671, TOLL6	393887660	394175855	5	Toll-like receptor (TOLL6) [Source:VB Community Annotation]	toll-like receptor 6
Chr3	LOC5563814	AAEL014147	DIV	zinc finger protein 2	43	19.287	8.415	0.2637	0.30557	32	0	AaeL_AAEL014147, AAEL014147	292294633	292297944	5		zinc finger protein 2
Chr3	LOC110679710	AAEL022416	UNK	uncharacterized LOC110679710	97	19.248	9.241	0.25396	0.41038	77	0		263318101	263328312	3		uncharacterized LOC110679710
Chr3	LOC5573606	AAEL002125	RRTT	bromodomain-containing protein 3	26	19.245	10.108	0.32549	0.32725	0	2	AaeL_AAEL002125, AAEL002090, AAEL002101, AAEL002125	176806239	176893477	17		bromodomain-containing protein 3
Chr3	LOC5579527	AAEL014226	UNK	uncharacterized LOC5579527	12	19.24	8.313	0.13569	0.24595	0	6	AaeL_AAEL014226, AAEL014226	197273203	197312076	11		uncharacterized LOC5579527
Chr3	LOC23687599	AAEL017179	MET	farnesol dehydrogenase-like	23	19.235	7.98	0.29571	0.23991	0	15	AaeL_AAEL017179, AAEL017179	350829735	350830791	2		farnesol dehydrogenase-like
Chr3	LOC5568260	AAEL006698	RRTT	60S ribosomal protein L31	21	19.195	8.966	0.37284	0.08863	0	0	AaeL_AAEL006698, AAEL006698, RL31_AEDAE, RpL31	353242545	353253929	3	60S ribosomal protein L31 [Source:UniProtKB/Swiss-Prot;Acc:Q9GN74]	60S ribosomal protein L31
Chr3	LOC5570994	AAEL008740	MET	probable very-long-chain enoyl-CoA reductase art-1	19	19.19	12.726	0.24793	0.40603	9	0	AaeL_AAEL008740, AAEL008740	280414617	280424592	5	synaptic glycoprotein sc2 [Source:VB Community Annotation]	probable very-long-chain enoyl-CoA reductase art-1
Chr3	LOC5574430	AAEL011159	DIV	cartilage-associated protein	7	19.17	11.46	0.2774	0.26831	4	0	AaeL_AAEL011159, AAEL011159	193553058	193564937	7	cartilage associated protein [Source:VB Community Annotation]	cartilage-associated protein
Chr3	LOC5578084	AAEL023644	UNK	uncharacterized protein KIAA0930 homolog	100	19.155	8.758	0.25473	0.31268	0	36	AaeL_AAEL003445, AAEL003445	348416274	348436290	7		uncharacterized protein KIAA0930 homolog
Chr3	LOC5566859	AAEL000822	DIV	kinesin-like protein Klp68D	70	19.14	6.779	0.29815	0.32312	0	36	AaeL_AAEL000822, AAEL000822	363855470	363871480	4	kinesin-like protein KLP68D [Source:VB Community Annotation]	kinesin-like protein Klp68D
Chr3	LOC5570880	AAEL008653	DIV	ELMO domain-containing protein 2	37	19.12	13.571	0.08933	0.49503	0	19	AaeL_AAEL008653, AAEL008653	172516805	172535739	2	engulfment and cell motility protein [Source:VB Community Annotation]	ELMO domain-containing protein 2
Chr3	LOC5563689	AAEL000551	DIV	pacifastin-like protease inhibitor cvp4	30	19.12	11.289	0.45589	0.23482	0	6	AaeL_AAEL000551, AAEL000551	388552015	388572536	3		pacifastin-like protease inhibitor cvp4
Chr3	LOC5580215	AAEL011924	TRP	two pore potassium channel protein sup-9	52	19.11	9.631	0.40233	0.1289	25	0	AaeL_AAEL011924, AAEL011924	351064520	351066536	6		two pore potassium channel protein sup-9
Chr3	LOC5573047	AAEL010219	TRP	facilitated trehalose transporter Tret1	66	19.108	11.841	0.00031	0.46334	44	0	AaeL_AAEL010219, AAEL010219	157487855	157526186	6	sugar transporter [Source:VB Community Annotation]	facilitated trehalose transporter Tret1
Chr3	LOC5575088	AAEL011626	RRTT	DNA cross-link repair 1A protein	64	19.087	7.522	0.15782	0.39461	24	0	AaeL_AAEL011626, AAEL011626	281690932	281723825	5	DNA cross-link repair protein pso2/snm1 [Source:VB Community Annotation]	DNA cross-link repair 1A protein
Chr3	LOC5567463	AAEL000955	PROT	ubiquitin-like-conjugating enzyme ATG3	42	19.07	7.998	0.25553	0.21178	0	14	AaeL_AAEL000955, AAEL000955	380157877	380175749	5	autophagy related gene [Source:VB Community Annotation]	ubiquitin-like-conjugating enzyme ATG3
Chr3	LOC5573615	AAEL010611	MIT	acyl carrier protein, mitochondrial	34	19.065	9.409	0.31927	0.29655	0	6	AaeL_AAEL010611, AAEL010611	291668416	291683951	4	Acyl carrier protein [Source:UniProtKB/TrEMBL;Acc:Q16PC9]	acyl carrier protein, mitochondrial
Chr3	LOC5566893	AAEL000851	TRP	predicted G-protein coupled receptor (GPCR) [Source:VB Community Annotation]	90	19.058	7.31	0.24044	0.36824	42	0	AaeL_AAEL000851, AAEL000851	362550224	362587729	6	predicted G-protein coupled receptor (GPCR) [Source:VB Community Annotation]	uncharacterized LOC5566893
Chr3	LOC5574875	AAEL011469	CYT/STR	titin	135	19.04	10.92	0.01654	0.42542	0	106	AaeL_AAEL011479, AAEL011469, AAEL011479	142590902	142637785	11		titin
Chr3	LOC110679018	AAEL020147	UNK	uncharacterized LOC110679018	14	19.04	9.859	0.29456	0.41447	0	0		157023177	157039658	2		uncharacterized LOC110679018
Chr3	LOC5575329	AAEL002595	PROT	tryptase-2	31	19.02	6.957	0.30497	0.32047	22	0	AaeL_AAEL002595, AAEL002595	256727695	256753442	4	serine protease [Source:VB Community Annotation]	tryptase-2
Chr3	LOC5574436	AAEL011162	RRTT	anaphase-promoting complex subunit 7	12	18.98	10.675	0.44445	0.17926	3	0	AaeL_AAEL011162, AAEL011162	194068816	194075824	4	Anaphase Promoting Complex, putative [Source:VB Community Annotation]	anaphase-promoting complex subunit 7
Chr3	LOC5579898	AAEL023815	RRTT	trithorax group protein osa	52	18.943	10.539	0.00256	0.4229	0	22	AaeL_AAEL001017, AAEL001017	55252454	55400135	9		trithorax group protein osa
Chr3	LOC5579939	AAEL019925	TRP	atrial natriuretic peptide receptor 1	93	18.938	10.14	0.05892	0.43295	0	24	AaeL_AAEL006806, AAEL006806	169575142	169774339	18	Guanylate cyclase [Source:UniProtKB/TrEMBL;Acc:Q174S2]	atrial natriuretic peptide receptor 1
Chr3	LOC5564584	AAEL004338	MIT	pyruvate dehydrogenase E1 component subunit beta, mitochondrial	27	18.925	7.866	0.35061	0.403	0	14	AaeL_AAEL004338, AAEL004338	365674215	365696567	5	pyruvate dehydrogenase [Source:VB Community Annotation]	pyruvate dehydrogenase E1 component subunit beta, mitochondrial
Chr3	LOC5575216	AAEL011680	TRP	orexin receptor type 2	45	18.9	8.54	0.32617	0.29209	0	17	AaeL_AAEL011680, AAEL011680, ATr, GPRNNA9_1, NPYLR4	308682700	309324060	13	GPCR Orphan/Putative Class A Family [Source:VB Community Annotation]	orexin receptor type 2
Chr3	LOC5565212	AAEL004678	PROT	inactive rhomboid protein 1	53	18.837	5.589	0.17476	0.23889	43	0	AaeL_AAEL004678, AAEL004678	247489897	247494820	6	rhomboid [Source:VB Community Annotation]	inactive rhomboid protein 1
Chr3	LOC5567398	AAEL006044	Detox/ReDox	CYP325Q1	34	18.81	12.222	0.09549	0.47595	21	0	AaeL_AAEL006044, AAEL006044, CYP325Q1	74302379	74320294	5	cytochrome P450 [Source:VB Community Annotation]	probable cytochrome P450 313a4
Chr3	LOC5575089	AAEL011634	DIV	fibrinogen-like protein A	21	18.805	8.384	0.11907	0.41136	0	18	AaeL_AAEL011634, AAEL011634	281718801	281720832	2	fibrinogen and fibronectin [Source:VB Community Annotation]	fibrinogen-like protein A
Chr3	LOC5579907		RRTT	elongation factor-like GTPase 1	2	18.79	16.32	0.39038	0.21532	2	0	AaeL_AAEL001019, AAEL001019	55126860	55142785	2
Chr3	LOC5567583	AAEL006187	RRTT	eIF-2-alpha kinase activator GCN1	214	18.785	8.648	0.27421	0.42188	0	188	AaeL_AAEL006187, AAEL006187	141763796	141812731	5	translational activator gcn1 [Source:VB Community Annotation]	eIF-2-alpha kinase activator GCN1
Chr3	LOC5572128	AAEL009528	CYT/STR	probable chitinase 10	11	18.77	9.018	0.29157	0.41553	9	0	AaeL_AAEL009528, AAEL009528	224184089	224201319	2		probable chitinase 10
Chr3	LOC5571969	AAEL019454	TRP	potassium voltage-gated channel subfamily KQT member 2	81	18.756	9.105	0.24406	0.32727	0	8	AaeL_AAEL015542, AAEL009450, AAEL015542	320790379	321285069	10		potassium voltage-gated channel subfamily KQT member 2
Chr3	LOC5577951	AAEL019445	DIV	prostaglandin E2 receptor EP4 subtype	28	18.755	9.756	0.21454	0.40965	0	4	AaeL_AAEL013430, AAEL013430	153267484	153341470	5		prostaglandin E2 receptor EP4 subtype
Chr3	LOC5577490		RRTT	protein aubergine	18	18.74	4.721	0.21906	0.4151	0	6	AaeL_AAEL013233, AAEL013233, PIWI5	279943226	279965201	5
Chr3	LOC5578896	AAEL013896	DIV	mothers against decapentaplegic homolog 4	43	18.73	9.534	0.34533	0.31354	15	0	AaeL_AAEL013896, AAEL013896	170433498	170463273	9	smad4 [Source:VB Community Annotation]	mothers against decapentaplegic homolog 4
Chr3	LOC5565428	AAEL000637	CYT/STR	titin	84	18.728	11.35	0.27807	0.36738	0	84	AaeL_AAEL000637, AAEL000637	394631141	394635310	4		titin
Chr3	LOC5574443	AAEL011147	RRTT	integrator complex subunit 2	28	18.725	11.416	0.15607	0.35716	0	17	AaeL_AAEL011147, AAEL011147	194215507	194241209	5		integrator complex subunit 2
Chr3	LOC5568269	AAEL006689	PROT	venom serine protease	57	18.72	7.105	0.36897	0.16327	0	14	AaeL_AAEL006689, AAEL006689	352719158	352729385	6	lumbrokinase-3(1) precursor, putative [Source:VB Community Annotation]	venom serine protease
Chr3	LOC5563673	AAEL000541	DIV	fasciclin-3	58	18.65	6.58	0.32005	0.40355	0	17	AaeL_AAEL000541, AAEL000541	385453443	385488321	6	fasciclin, putative [Source:VB Community Annotation]	fasciclin-3
Chr3	LOC5565738	AAEL004940	DIV	zinc finger protein 729	30	18.645	9.664	0.19208	0.38978	16	0	AaeL_AAEL004940, AAEL004940	322584714	322605777	7	zinc finger protein [Source:VB Community Annotation]	zinc finger protein 729
Chr3	LOC5568516	AAEL006929	DIV	cullin-2	6	18.6	12.845	0.3413	0.20277	0	5	AaeL_AAEL006929, AAEL006929	195515983	195527656	12	cullin [Source:VB Community Annotation]	cullin-2
Chr3	LOC5563690	AAEL000558	MET	sn1-specific diacylglycerol lipase beta	113	18.6	11.743	0.40914	0.14881	0	19	AaeL_AAEL000558, AAEL000558	388619881	388731726	12	Neural stem cell-derived dendrite regulator [Source:UniProtKB/TrEMBL;Acc:A0A1S4EW65]	sn1-specific diacylglycerol lipase beta
Chr3	LOC5567155	AAEL005909	RRTT	splicing factor 3B subunit 6-like protein	3	18.59	16.84	0	0.49503	1	0	AaeL_AAEL005909, AAEL005909	173980616	173981350	3	splicing factor SC35, putative [Source:VB Community Annotation]	splicing factor 3B subunit 6-like protein
Chr3	LOC5571882	AAEL012134	RRTT	transcriptional activator protein Pur-beta	41	18.553	9.824	0.32838	0.35227	12	0	AaeL_AAEL012134, AAEL012134	298031538	298097275	7	pur-alpha [Source:VB Community Annotation]	transcriptional activator protein Pur-beta
Chr3	LOC5579797	AAEL003972	DIV	desumoylating isopeptidase 2	53	18.54	12.179	0.45826	0.00888	0	7	AaeL_AAEL003972, AAEL003972	268227316	268246050	6		desumoylating isopeptidase 2
Chr3	LOC5564436		UNK	uncharacterized LOC5564436	7	18.54	8.644	0.39326	0.41357	6	0	AaeL_AAEL014443, AAEL014443	202345673	202363594	5
Chr3	LOC5575218	AAEL011696	DIV	WD repeat-containing protein 74	42	18.52	10.59	0.31767	0.34188	0	21	AaeL_AAEL010621, AAEL010621	291704095	291706582	4		WD repeat-containing protein 74
Chr3	LOC5570310	AAEL008243	DIV	poly(ADP-ribose) glycohydrolase ARH3	36	18.515	10.491	0	0.40223	33	0	AaeL_AAEL008243, AAEL008243	5988189	6011088	4		poly(ADP-ribose) glycohydrolase ARH3
Chr3	LOC5563967	AAEL004004	DIV	NAD-dependent protein deacylase Sirt4	13	18.5	14.659	0.10868	0.4494	0	8	AaeL_AAEL004004, AAEL004004	166967447	166981361	2	chromatin regulatory protein sir2 [Source:VB Community Annotation]	NAD-dependent protein deacylase Sirt4
Chr3	LOC5574561	AAEL019880	SIGT	calcineurin-binding protein cabin-1	4	18.5	10.457	0.12566	0.40022	0	0	AaeL_AAEL011236, AAEL011235, AAEL011236	198412554	198666599	23		calcineurin-binding protein cabin-1
Chr3	LOC5567447	AAEL006095	TRP	gelsolin	80	18.484	9.343	0.32696	0.25647	32	0	AaeL_AAEL006090, AAEL006090, AAEL006095	307449267	307467825	7	Gelsolin precursor [Source:VB Community Annotation]	gelsolin
Chr3	LOC5568864	AAEL007169	TRP	allatostatin-A receptor	12	18.48	12.856	0.40262	0.27932	0	1	AaeL_AAEL007169, AAEL007169	191822842	191909369	8	allatostatin receptor [Source:VB Community Annotation]	allatostatin-A receptor
Chr3	LOC5568988	AAEL007302	CSR	nose resistant to fluoxetine protein 6	8	18.47	7.941	0.13806	0.27954	0	3	AaeL_AAEL007302, AAEL007302	197100702	197235048	12		nose resistant to fluoxetine protein 6
Chr3	LOC5570996	AAEL008723	MIT	HIG1 domain family member 1A, mitochondrial	14	18.47	9.661	0.4122	0.34576	4	0	AaeL_AAEL008723, AAEL008723	280317136	280320357	5		HIG1 domain family member 1A, mitochondrial
Chr3	LOC5578280	AAEL013598	UNK	uncharacterized LOC5578280	38	18.47	10.576	0.28255	0.23359	34	0		313027244	313028603	2		uncharacterized LOC5578280
Chr3	LOC5575797	AAEL012074	MIT	39S ribosomal protein L47, mitochondrial	31	18.465	9.466	0.31226	0.26679	20	0	AaeL_AAEL005598, AAEL005598, AAEL012074	160204066	160220015	3	Putative mitochondrial/ ribosomal protein [Source:UniProtKB/TrEMBL;Acc:A0A0N8ES33]	39S ribosomal protein L47, mitochondrial
Chr3	LOC5571036	AAEL008763	DIV	protein Dr1	11	18.46	7.94	0.27626	0.31944	4	0	AaeL_AAEL008763, AAEL008763	326005351	326006201	2	tata-binding protein-associated phosphoprotein (dr1) [Source:VB Community Annotation]	protein Dr1
Chr3	LOC5571612	AAEL009206	TRP	solute carrier family 22 member 4	42	18.45	12.579	0.4411	0.21218	0	32	AaeL_AAEL009206, AAEL009206	391040297	391042582	3	organic cation transporter [Source:VB Community Annotation]	solute carrier family 22 member 4
Chr3	LOC5567165	AAEL019519	UNK	uncharacterized LOC5567165	17	18.42	14.978	0.28249	0.25714	4	0	AaeL_AAEL005899, AAEL005899	174781772	174859529	12		uncharacterized LOC5567165
Chr3	LOC5576696	AAEL012723	DIV	dual specificity mitogen-activated protein kinase kinase dSOR1	104	18.415	8.331	0.20673	0.41115	0	3	AaeL_AAEL012723, AAEL012723	42363941	42397107	4	mitogen activated protein kinase kinase 2, mapkk2, mek2 [Source:VB Community Annotation]	dual specificity mitogen-activated protein kinase kinase dSOR1
Chr3	LOC5567198	AAEL019837	DIV	whirlin	188	18.387	6.745	0.263	0.29403	0	7	AaeL_AAEL000908, AAEL000868, AAEL000891, AAEL000908	334558059	335064757	21		whirlin
Chr3	LOC5564594	AAEL023107	CYT/STR	SH3 and multiple ankyrin repeat domains protein 1	171	18.384	7.855	0.27775	0.33242	0	60	AaeL_AAEL004337, AAEL004337, AAEL004346	365899641	366377182	15		SH3 and multiple ankyrin repeat domains protein 1
Chr3	LOC23687892	AAEL022129	ReDox	dehydrogenase/reductase SDR family member on chromosome X	66	18.358	9.305	0.08528	0.37641	21	0	AaeL_AAEL017472, AAEL012401, AAEL017472	318339172	318420307	7		dehydrogenase/reductase SDR family member on chromosome X
Chr3	LOC5565493	AAEL020889	DIV	Krueppel-like factor 12	46	18.35	8.206	0.2939	0.33409	19	0	AaeL_AAEL004806, AAEL004806	274040067	274252257	5		Krueppel-like factor 12
Chr3	LOC5568702	AAEL007055	MET	lipase member H	9	18.34	9.369	0.11293	0.40484	8	0	AaeL_AAEL007055, AAEL007055	298853932	298855114	2	lipase [Source:VB Community Annotation]	lipase member H
Chr3	LOC5568992		RRTT	homeobox protein unc-4	4	18.33	8.025	0.08211	0.27987	0	0	AaeL_AAEL007285, AAEL007285	196936447	197065486	4
Chr3	LOC110678731	AAEL022543	DIV	methionine synthase reductase-like	63	18.325	6.505	0.34309	0.11915	44	0	AaeL_AAEL000477, AAEL000477	161080800	161082625	4		methionine synthase reductase-like
Chr3	LOC5575270	AAEL011740	UNK	uncharacterized LOC5575270	52	18.323	9.29	0.33034	0.39091	0	12	AaeL_AAEL011740, AAEL011740, AAEL014894	290922699	290964125	4		uncharacterized LOC5575270
Chr3	LOC5579099	AAEL003841	IMM	defensin-A	8	18.3	9.981	0.3609	0.29361	5	0	AaeL_AAEL003841, AAEL003841, DEFA_AEDAE, DefA1	342525217	342525857	3	defensin anti-microbial peptide [Source:VB Community Annotation]	defensin-A
Chr3	LOC5565232	AAEL004663	MET	tRNA pseudouridine(38/39) synthase	49	18.3	6.237	0.24162	0.29925	23	0	AaeL_AAEL004663, AAEL004663	247513711	247533146	6	pseudouridylate synthase [Source:VB Community Annotation]	tRNA pseudouridine(38/39) synthase
Chr3	LOC5565521	AAEL025091	UNK	uncharacterized LOC5565521	90	18.286	7.707	0.42534	0.27256	18	0	AaeL_AAEL014872, AAEL014872	293808307	293937540	22		uncharacterized LOC5565521
Chr3	LOC5569008	AAEL007299	DIV	protocadherin Fat 4	3	18.27	16.373	0.33025	0.28695	0	1	AaeL_AAEL007299, AAEL007299	195907970	195920927	8	Cadherin, putative [Source:UniProtKB/TrEMBL;Acc:A0A1S4FG21]	protocadherin Fat 4
Chr3	LOC5569746	AAEL007875	UNK	uncharacterized LOC5569746	10	18.26	12.475	0.37336	0.29728	0	9	AaeL_AAEL007875, AAEL007875	382209837	382249522	5		uncharacterized LOC5569746
Chr3	LOC5565444	AAEL023786	UNK	uncharacterized LOC5565444	32	18.26	9.977	0.21901	0.24757	0	0		395111459	395117034	3		uncharacterized LOC5565444
Chr3	LOC5571929	AAEL009388	DIV	coiled-coil domain-containing protein 22 homolog	55	18.24	6.615	0.26898	0.3324	0	32	AaeL_AAEL009388, AAEL009388	380863842	380890452	6	Coiled-coil domain-containing protein 22 homolog [Source:UniProtKB/Swiss-Prot;Acc:Q16VW9]	coiled-coil domain-containing protein 22 homolog
Chr3	LOC5574673	AAEL011315	UNK	uncharacterized LOC5574673	15	18.23	8.866	0.06617	0.45865	0	5	AaeL_AAEL011315, AAEL011315	322188447	322198462	3		uncharacterized LOC5574673
Chr3	LOC5579805	AAEL003951	PROT	calpain-A	54	18.223	8.359	0.30049	0.341	0	44	AaeL_AAEL003974, AAEL003951, AAEL003962, AAEL003974	267722243	267727870	4		calpain-A
Chr3	LOC5578668	AAEL003635	UNK	uncharacterized LOC5578668	33	18.145	10.548	0.46358	0.12822	0	13	AaeL_AAEL003635, AAEL003635	301187228	301200184	3		uncharacterized LOC5578668
Chr3	LOC5578668	AAEL003635	UNK	uncharacterized LOC5578668	33	18.145	10.548	0.46358	0.12822	0	13	AaeL_AAEL003635, AAEL003635	301187228	301200184	3		uncharacterized LOC5578668
Chr3	LOC5578668	AAEL003635	UNK	uncharacterized LOC5578668	33	18.145	10.548	0.46358	0.12822	0	13	AaeL_AAEL003635, AAEL003635	301187228	301200184	3		uncharacterized LOC5578668
Chr3	LOC5578668	AAEL003635	UNK	uncharacterized LOC5578668	33	18.145	10.548	0.46358	0.12822	0	13	AaeL_AAEL003635, AAEL003635	301187228	301200184	3		uncharacterized LOC5578668
Chr3	LOC5577089	AAEL012993	RNA_PROC	splicing factor, arginine/serine-rich 15	23	18.12	7.023	0.10114	0.37752	0	9	AaeL_AAEL012993, AAEL012993	297399296	297410305	2		splicing factor, arginine/serine-rich 15
Chr3	LOC5575800	AAEL012078	MET	putative glutathione-specific gamma-glutamylcyclotransferase 2	20	18.1	10.853	0.36441	0.30167	0	17	AaeL_AAEL012078, AAEL012078	160260603	160261453	2	Gamma-glutamylcyclotransferase [Source:UniProtKB/TrEMBL;Acc:Q16N66]	putative glutathione-specific gamma-glutamylcyclotransferase 2
Chr3	LOC5571030	AAEL008764	CYT/STR	pro-resilin	78	18.09	9.782	0.31125	0.25986	18	0	AaeL_AAEL008764, AAEL008764	326503140	326548396	5	cuticle protein, putative [Source:VB Community Annotation]	pro-resilin
Chr3	LOC110679863	AAEL026503	MET	alpha-amylase 4N-like	33	18.045	7.054	0.20203	0.37613	30	0		405662967	405665058	2		alpha-amylase 4N-like
Chr3	LOC110677676	AAEL023104	UNK	uncharacterized LOC110677676	38	18.025	8.562	0.39835	0.24912	0	0		89692314	89950902	13		uncharacterized LOC110677676
Chr3	LOC5568259	AAEL006686	UNK	uncharacterized LOC5568259	30	18.015	9.861	0.3374	0.24253	0	22	AaeL_AAEL006686, AAEL006686	353326770	353327662	1		uncharacterized LOC5568259
Chr3	LOC5576422	AAEL025401	UNK	uncharacterized LOC5576422	54	17.997	9.121	0.10291	0.41628	0	19	AaeL_AAEL012521, AAEL012521	292224369	292239806	9		uncharacterized LOC5576422
Chr3	LOC5572397	AAEL009806	MET	low-density lipoprotein receptor-related protein 6	190	17.996	8.505	0.13588	0.40398	0	177	AaeL_AAEL009806, AAEL009806	319692978	319889678	6	low-density lipoprotein receptor (ldl) [Source:VB Community Annotation]	low-density lipoprotein receptor-related protein 6
Chr3	LOC5571034	AAEL008757	Detox	venom carboxylesterase-6	55	17.967	8.794	0.34065	0.29376	0	45	AaeL_AAEL008757, AAEL008757	326023639	326025510	3	Carboxylic ester hydrolase [Source:UniProtKB/TrEMBL;Acc:A0A1S4FKP8]	venom carboxylesterase-6
Chr3	LOC5566062	AAEL005138	MET	UDP-glucuronosyltransferase 2B15	34	17.96	5.718	0.40529	0.14002	0	24	AaeL_AAEL005138, AAEL005138	346662308	346664455	3	glucosyl/glucuronosyl transferases [Source:VB Community Annotation]	UDP-glucuronosyltransferase 2B15
Chr3	LOC5578669	AAEL003644	MET	carbonic anhydrase 1	34	17.955	14.029	0.44408	0.14084	0	25	AaeL_AAEL003644, AAEL003644	301185545	301186776	1	carbonic anhydrase, putative [Source:VB Community Annotation]	carbonic anhydrase 1
Chr3	LOC5569007	AAEL007296	MET	putative fatty acyl-CoA reductase CG8306	8	17.95	14.523	0.45107	0.19755	0	0	AaeL_AAEL007296, AAEL007296	195925868	195943142	12	Fatty acyl-CoA reductase [Source:UniProtKB/TrEMBL;Acc:Q172R4]	putative fatty acyl-CoA reductase CG8306
Chr3	LOC5575779	AAEL026581	DIV	diacylglycerol kinase eta	175	17.942	7.687	0.33722	0.27779	0	75	AaeL_AAEL002727, AAEL002727	124571822	124867840	20		diacylglycerol kinase eta
Chr3	LOC5567163	AAEL005901	RRTT	40S ribosomal protein S3a	14	17.94	10.379	0.20367	0.4218	0	5	AaeL_AAEL005901, AAEL005901	173896321	173914790	3	40S ribosomal protein S3a [Source:UniProtKB/Swiss-Prot;Acc:Q1HRR3]	40S ribosomal protein S3a
Chr3	LOC5576627	AAEL012649	UNK	uncharacterized LOC5576627	15	17.94	14.945	0.47774	0.02593	0	11	AaeL_AAEL012649, AAEL012649	283838359	283839522	2		uncharacterized LOC5576627
Chr3	LOC5563696	AAEL000552	TRP	pickpocket protein 28	52	17.913	8.107	0.26255	0.23687	37	0	AaeL_AAEL000552, AAEL000552	384785549	384787266	3	pickpocket 320 [Source:VB Community Annotation]	pickpocket protein 28
Chr3	LOC5567169	AAEL005907	DIV	leucine-rich repeat-containing protein 7	12	17.91	12.153	0.16954	0.37841	0	11	AaeL_AAEL005907, AAEL005907	175001720	175002735	1		leucine-rich repeat-containing protein 7
Chr3	LOC5568551	AAEL001148	RRTT	homeobox protein OTX2-A	49	17.91	6.439	0.1923	0.32593	0	2	AaeL_AAEL001148, AAEL001148	1936329	2107893	6	homeobox protein [Source:VB Community Annotation]	homeobox protein OTX2-A
Chr3	LOC5578550	AAEL003573	TRP	transportin-3	28	17.91	9.625	0.18588	0.37438	6	0	AaeL_AAEL003573, AAEL003573	180145390	180176591	6	transportin [Source:VB Community Annotation]	transportin-3
Chr3	LOC5565204	AAEL004674	CYT/STR	pupal cuticle protein Edg-78E	5	17.9	7.824	0.14508	0.29764	0	3	AaeL_AAEL004674, AAEL004674	246715142	246715779	2	pupal cuticle protein 78E, putative [Source:VB Community Annotation]	pupal cuticle protein Edg-78E
Chr3	LOC5567361	AAEL006016	DIV	mitoguardin	35	17.89	6.253	0.02649	0.32467	20	0	AaeL_AAEL006016, AAEL006016	315204259	315218808	4		mitoguardin
Chr3	LOC5578673	AAEL003624	TRP	sodium-dependent nutrient amino acid transporter 1	86	17.884	10.6	0.40587	0.27847	15	0	AaeL_AAEL003624, AAEL003624, NAT1	301416817	301448654	4	sodium/chloride dependent amino acid transporter [Source:VB Community Annotation]	sodium-dependent nutrient amino acid transporter 1
Chr3	LOC5577486	AAEL013230	TRP	coatomer subunit delta	49	17.883	9.534	0.31045	0.33309	0	13	AaeL_AAEL013230, AAEL013230	280040448	280048354	9	coatomer delta subunit [Source:VB Community Annotation]	coatomer subunit delta
Chr3	LOC5578526	AAEL013727	CYT/STR	actin cytoskeleton-regulatory complex protein PAN1	46	17.86	8.491	0.37909	0.27596	0	20	AaeL_AAEL013727, AAEL013727	254518229	254530758	2		actin cytoskeleton-regulatory complex protein PAN1
Chr3	LOC5576697		UNK	uncharacterized LOC5576697	32	17.855	7.609	0.20552	0.35836	17	0	AaeL_AAEL012726, AAEL012726	42365808	42369019	3
Chr3	LOC5566875	AAEL000840	DIV	phosphatidylinositol 4,5-bisphosphate 5-phosphatase A	68	17.847	6.935	0.22834	0.33581	0	17	AaeL_AAEL000840, AAEL000840	362700817	362761690	10	skeletal muscle/kidney enriched inositol 5-phosphatase [Source:VB Community Annotation]	phosphatidylinositol 4,5-bisphosphate 5-phosphatase A
Chr3	LOC5568695		RRTT	transcription initiation factor TFIID subunit 5	24	17.845	4.78	0.05764	0.30448	19	0	AaeL_AAEL007067, AAEL007067	298653528	298671451	4
Chr3	LOC5568202	AAEL006634	MIT	acetyl-CoA acetyltransferase, mitochondrial	22	17.825	8.09	0.26528	0.41276	0	13	AaeL_AAEL006634, AAEL006634	249721047	249722752	2	acetyl-coa acetyltransferase, mitochondrial (acetoacetyl-coa thiolase) [Source:VB Community Annotation]	acetyl-CoA acetyltransferase, mitochondrial
Chr3	LOC5579951	AAEL006786	SIGT	ras-like GTP-binding protein RhoL	12	17.81	7.407	0.27639	0.28172	0	2	AaeL_AAEL006786, AAEL006786	169005868	169031645	6	GTPase_rho [Source:VB Community Annotation]	ras-like GTP-binding protein RhoL
Chr3	LOC5571584	AAEL009169	TRP	extended synaptotagmin-2	50	17.807	5.885	0.36345	0.22461	0	12	AaeL_AAEL009169, AAEL009169	168892902	168955202	20	synaptotagmin, putative [Source:VB Community Annotation]	extended synaptotagmin-2
Chr3	LOC5579248		DIV	putative leucine-rich repeat-containing protein DDB_G0290503	58	17.77	5.563	0.40096	0.27788	39	0	AaeL_AAEL006194, AAEL006194, AAEL006200	149906779	150433676	14
Chr3	LOC5565435	AAEL000636	CYT/STR	tenascin	48	17.767	12.935	0.03033	0.44345	0	39	AaeL_AAEL000636, AAEL000636	393004076	393022532	7		tenascin
Chr3	LOC5571876		DIV	serine/threonine-protein kinase PLK4	32	17.755	4.836	0.02468	0.27003	25	0	AaeL_AAEL009360, AAEL009360, PLK-4, PLK4_AEDAE, SAK	297829250	297857856	5
Chr3	LOC5571171		TRP	dynein beta chain, ciliary	135	17.749	5.779	0.0776	0.33314	0	83		236854886	236922070	31
Chr3	LOC5568391	AAEL022398	DIV	IQ and AAA domain-containing protein 1-like	29	17.745	7.118	0.39184	0.36695	0	24		240822643	240832852	4		IQ and AAA domain-containing protein 1-like
Chr3	LOC5573888	AAEL021645	DIV	WD repeat-containing and planar cell polarity effector protein fritz	59	17.727	9.933	0.34947	0.24739	26	0		156011195	156028368	7		WD repeat-containing and planar cell polarity effector protein fritz
Chr3	LOC5566868	AAEL000800	PROT	dipeptidase 1	27	17.695	9.526	0.33177	0.31399	13	0	AaeL_AAEL000800, AAEL000800	363635713	363661346	4	microsomal dipeptidase [Source:VB Community Annotation]	dipeptidase 1
Chr3	LOC5578476	AAEL020365	DIV	serine/threonine-protein kinase PAK 1	22	17.69	10.637	0.44935	0.14699	0	22		161169202	161171436	1		serine/threonine-protein kinase PAK 1
Chr3	LOC5576626	AAEL012641	UNK	uncharacterized LOC5576626	6	17.69	15.838	0.46106	0.10516	0	6	AaeL_AAEL012641, AAEL012641	283865039	283865719	1		uncharacterized LOC5576626
Chr3	LOC5576761	AAEL018248	UNK	uncharacterized LOC5576761	4	17.67	12.29	0.16026	0.3641	0	0	AaeL_AAEL012747, AAEL012747, AAEL012749	321836233	322016843	14		uncharacterized LOC5576761
Chr3	LOC5575998	AAEL002771	CYT/STR	centrosome-associated zinc finger protein CP190	73	17.655	7.042	0.27437	0.28265	0	67	AaeL_AAEL002771, AAEL002771	144884826	144921247	7	microtubule binding protein, putative [Source:VB Community Annotation]	centrosome-associated zinc finger protein CP190
Chr3	LOC5568664	AAEL007002	DIV	Kv channel-interacting protein 4	19	17.65	8.615	0.29597	0.3913	2	0	AaeL_AAEL007002, AAEL007002	170739593	170842139	10	calsenilin [Source:VB Community Annotation]	Kv channel-interacting protein 4
Chr3	LOC5573053	AAEL010222	DIV	box A-binding factor	102	17.635	8.249	0.21681	0.416	30	0		156881457	157024715	11	transcription factor GATA-4 (GATA binding factor-4) [Source:VB Community Annotation]	box A-binding factor
Chr3	LOC5568701	AAEL007063	MET	pancreatic triacylglycerol lipase	44	17.59	8.25	0.06694	0.39962	0	35	AaeL_AAEL007063, AAEL007063	298836112	298837381	2	lipase [Source:VB Community Annotation]	pancreatic triacylglycerol lipase
Chr3	LOC5574870	AAEL011478	TRP	dynein light chain 1, cytoplasmic	18	17.59	8.802	0.17666	0.40872	2	0	AaeL_AAEL011478, AAEL011478	142701373	142792384	6	cytoplasmic dynein light chain [Source:VB Community Annotation]	dynein light chain 1, cytoplasmic
Chr3	LOC23687648	AAEL027227	UNK	uncharacterized LOC23687648	20	17.58	15.221	0.42726	0.21576	0	0		351124796	351125816	2		uncharacterized LOC23687648
Chr3	LOC5566564	AAEL005492	DIV	tyrosine-protein phosphatase non-receptor type 9	35	17.565	8.881	0.21539	0.4001	1	0	AaeL_AAEL005492, AAEL005492	59914325	60121204	9	protein-tyrosine phosphatase n9 [Source:VB Community Annotation]	tyrosine-protein phosphatase non-receptor type 9
Chr3	LOC5577179	AAEL013046	MET	glucose dehydrogenase [FAD, quinone]	94	17.556	10.238	0.19089	0.39563	0	89	AaeL_AAEL013046, AAEL013046	310514909	310516771	1	glucose-methanol-choline (gmc) oxidoreductase [Source:VB Community Annotation]	glucose dehydrogenase [FAD, quinone]
Chr3	LOC5568703	AAEL007060	MET	pancreatic triacylglycerol lipase	47	17.543	9.98	0.04307	0.43357	42	0	AaeL_AAEL007060, AAEL007060	298855468	298856813	2	lipase [Source:VB Community Annotation]	pancreatic triacylglycerol lipase
Chr3	LOC5570999		TRP	exportin-2	8	17.53	7.25	0.36596	0.25201	0	5	AaeL_AAEL008741, AAEL008741	280445505	280459113	6
Chr3	LOC110678190	AAEL023588	UNK	uncharacterized LOC110678190	46	17.517	6.883	0.23388	0.3069	46	0		320343788	320389128	3		uncharacterized LOC110678190
Chr3	LOC5573882	AAEL010805	RRTT	zinc finger and SCAN domain-containing protein 21	45	17.503	8.388	0.28293	0.35237	19	0	AaeL_AAEL010805, AAEL010805	156810313	156834893	5	deformed wings, putative [Source:VB Community Annotation]	zinc finger and SCAN domain-containing protein 21
Chr3	LOC5568961	AAEL007247	DIV	thioredoxin domain-containing protein 15	8	17.48	12.117	0.39837	0.20643	6	0	AaeL_AAEL007247, AAEL007247	389818559	389819774	2		thioredoxin domain-containing protein 15
Chr3	LOC5571016	AAEL008739	DIV	SHC-transforming protein 4	40	17.453	5.901	0.20968	0.37035	0	13	AaeL_AAEL008739, AAEL008739	281325510	281366018	9	shc transforming protein [Source:VB Community Annotation]	SHC-transforming protein 4
Chr3	LOC5571591	AAEL009174	MET	galactosylgalactosylxylosylprotein 3-beta-glucuronosyltransferase I	19	17.44	7.642	0.2255	0.32254	3	0	AaeL_AAEL009174, AAEL009174	176058361	176066638	3	beta-1,3-glucuronyltransferase [Source:VB Community Annotation]	galactosylgalactosylxylosylprotein 3-beta-glucuronosyltransferase I
Chr3	LOC5578798	AAEL003698	DIV	patched domain-containing protein 3	131	17.423	6.733	0.21763	0.29514	95	0	AaeL_AAEL003698, AAEL003698	65440134	65529298	8		patched domain-containing protein 3
Chr3	LOC5568699	AAEL007051	MET	pancreatic triacylglycerol lipase	63	17.395	8.526	0.03207	0.37655	60	0	AaeL_AAEL007051, AAEL007051	298831045	298832512	2	lipase [Source:VB Community Annotation]	pancreatic triacylglycerol lipase
Chr3	LOC5563589	AAEL000090	TRP	secretory carrier-associated membrane protein 2	39	17.38	6.588	0.17319	0.37968	0	9	AaeL_AAEL000090, AAEL000090	102857836	102896225	7	secretory carrier-associated membrane protein (scamp) [Source:VB Community Annotation]	secretory carrier-associated membrane protein 2
Chr3	LOC5565492	AAEL027393	DIV	kinesin-like protein unc-104	106	17.372	7.781	0.30981	0.32147	0	28	AaeL_AAEL004812, AAEL004812, unc-104	274281139	274411077	24		kinesin-like protein unc-104
Chr3	LOC5577809	AAEL013389	DIV	oxygen-dependent coproporphyrinogen-III oxidase	18	17.37	8.631	0.43264	0.25239	8	0	AaeL_AAEL013389, AAEL013389	173148381	173160525	4	coproporphyrinogen iii oxidase [Source:VB Community Annotation]	oxygen-dependent coproporphyrinogen-III oxidase
Chr3	LOC5567362	AAEL006013	RRTT	probable histone-lysine N-methyltransferase CG1716	162	17.37	6.044	0.02438	0.3104	0	152	AaeL_AAEL006013, AAEL006013	315152265	315181041	6	huntingtin interacting protein [Source:VB Community Annotation]	probable histone-lysine N-methyltransferase CG1716
Chr3	LOC5565434	AAEL000650	DIV	leucine-rich repeat-containing protein 15	30	17.33	11.563	0.42076	0.07688	29	0	AaeL_AAEL000650, AAEL000650	393571621	393572798	2		leucine-rich repeat-containing protein 15
Chr3	LOC5574298	AAEL011063	DIV	plexin domain-containing protein 2	18	17.31	9.363	0.34225	0.43535	0	1	AaeL_AAEL011063, AAEL011063	294327655	294454782	9	tumor endothelial marker 7 precursor [Source:VB Community Annotation]	plexin domain-containing protein 2
Chr3	LOC5573068	AAEL010249	RRTT	ribonuclease H2 subunit C	10	17.27	14.242	0.40498	0.19625	8	0	AaeL_AAEL010249, AAEL010249	279006686	279007355	2		ribonuclease H2 subunit C
Chr3	LOC23687921	AAEL017501	DIV	histidine-rich glycoprotein	10	17.25	12.884	0.21704	0.4296	0	10	AaeL_AAEL017501, AAEL017501	164683304	164684380	1		histidine-rich glycoprotein
Chr3	LOC5563815	AAEL014146	DIV	WD repeat-containing protein CG11141	56	17.24	8.577	0.23928	0.4178	24	0	AaeL_AAEL014146, AAEL014146	292380070	292382427	2		WD repeat-containing protein CG11141
Chr3	LOC5563693	AAEL000528	TRP	5-hydroxytryptamine receptor 1D	46	17.237	11.937	0.43819	0.14178	0	3	AaeL_AAEL000528, AAEL000528, GPRNNA22	388283407	388542853	8	GPCR Orphan/Putative Class A Family [Source:VB Community Annotation]	5-hydroxytryptamine receptor 1D
Chr3	LOC5578443	AAEL000485	MIT	mitochondrial proton/calcium exchanger protein	16	17.23	9.954	0.24767	0.2889	4	0	AaeL_AAEL000485, AAEL000485	162854595	162895884	7	paramyosin, putative [Source:VB Community Annotation]	mitochondrial proton/calcium exchanger protein
Chr3	LOC5571618	AAEL009204	MET	glucose dehydrogenase [FAD, quinone]	61	17.228	12.366	0.30927	0.21527	49	0	AaeL_AAEL009204, AAEL009204	390896982	390899668	2	glucose dehydrogenase [Source:VB Community Annotation]	glucose dehydrogenase [FAD, quinone]
Chr3	LOC5576321	AAEL000394	RNA_PROC	splicing factor 3A subunit 2	2	17.22	10.195	0.27207	0.38258	0	0	AaeL_AAEL000394, AAEL000394	400031874	400032927	2	U2 small nuclear ribonucleoprotein, putative [Source:VB Community Annotation]	splicing factor 3A subunit 2
Chr3	LOC5578301	AAEL013620	SIGT	ras-related protein Rab-35	6	17.22	5.762	0.39597	0.18081	2	0	AaeL_AAEL013620, AAEL013620	195174639	195182242	5	ras-related protein Rab, putative [Source:VB Community Annotation]	ras-related protein Rab-35
Chr3	LOC5568562	AAEL001143	UNK	uncharacterized LOC5568562	38	17.215	7.22	0.26334	0.31675	16	0	AaeL_AAEL001143, AAEL001143	1581604	1616233	8		uncharacterized LOC5568562
Chr3	LOC5576161	AAEL007259	DIV	transmembrane protein 19	23	17.21	10.747	0.0077	0.45686	0	18	AaeL_AAEL012357, AAEL007259, AAEL012357	390244872	390280243	8		transmembrane protein 19
Chr3	LOC5566693	AAEL026717	DIV	PAB-dependent poly(A)-specific ribonuclease subunit PAN2	80	17.208	6.909	0.21531	0.32225	60	0	AaeL_AAEL005564, AAEL005564	405043624	405073075	5		PAB-dependent poly(A)-specific ribonuclease subunit PAN2
Chr3	LOC5571250	AAEL001591	DIV	zinc finger protein 271	22	17.2	9.378	0.41233	0.27301	0	16	AaeL_AAEL001591, AAEL001591	371393647	371397896	2	zinc finger protein [Source:VB Community Annotation]	zinc finger protein 271
Chr3	LOC5566742	AAEL005599	DIV	Down syndrome cell adhesion molecule	31	17.195	10.184	0.24864	0.40534	10	0	AaeL_AAEL005599, AAEL005599	159322683	159468985	10	defective proboscis extension response, putative [Source:VB Community Annotation]	Down syndrome cell adhesion molecule
Chr3	LOC5572965	AAEL022189	ReDox	NADPH oxidase 4	24	17.19	9.154	0.00683	0.41533	0	14	AaeL_AAEL010179, AAEL010179	149201368	149234649	13		NADPH oxidase 4
Chr3	LOC110677799	AAEL023805	RRTT	histone H2A	6	17.18	10.927	0.48143	0.20441	0	0		341746530	341767040	2	Histone H2A [Source:UniProtKB/TrEMBL;Acc:Q173V2]	histone H2A
Chr3	LOC5575106	AAEL011661	UNK	uncharacterized LOC5575106	15	17.18	6.48	0.08201	0.35611	10	0	AaeL_AAEL011661, AAEL011661	21824829	21826288	2		uncharacterized LOC5575106
Chr3	LOC5576907	AAEL012858	UNK	uncharacterized LOC5576907	42	17.173	9.631	0.39087	0.30835	0	13	AaeL_AAEL012858, AAEL012858	339263645	339265247	1		uncharacterized LOC5576907
Chr3	LOC5579651	AAEL003952	PROT	calpain-A	36	17.17	8.352	0.3072	0.34603	13	0	AaeL_AAEL003952, AAEL003952	267438932	267556217	13	calpain 4, 6, 7, invertebrate [Source:VB Community Annotation]	calpain-A
Chr3	LOC110678814	AAEL027904	DIV	diacylglycerol kinase eta-like	63	17.158	7.097	0.37898	0.285	0	54		124542479	124546498	3		diacylglycerol kinase eta-like
Chr3	LOC5568565	AAEL001137	UNK	uncharacterized LOC5568565	18	17.15	8.677	0.057	0.39994	0	16	AaeL_AAEL001137, AAEL001137	1367494	1389636	2		uncharacterized LOC5568565
Chr3	LOC5567436	AAEL019933	Detox	Carboxy/choline esterase (CCEglt1K)	197	17.143	8.367	0.34857	0.18615	157	0	AaeL_AAEL006097, AAEL006097, AAEL006104	307501550	307512308	9		uncharacterized LOC5567436
Chr3	LOC5565203	AAEL004665	DIV	ninjurin-2	15	17.14	9.395	0.20606	0.35635	0	3	AaeL_AAEL004665, AAEL004665	246669105	246670202	3		ninjurin-2
Chr3	LOC5566685	AAEL005581	TRP	sodium-dependent serotonin transporter	86	17.112	7.864	0.24803	0.29359	86	0	AaeL_AAEL005581, AAEL005581	405214463	405328884	8	norepinephrine/norepinephrine transporter [Source:VB Community Annotation]	sodium-dependent serotonin transporter
Chr3	LOC5571614	AAEL009200	DIV	exocyst complex component 1	5	17.1	16.418	0	0.49818	5	0	AaeL_AAEL009200, AAEL009200	390958077	390973663	3	exocyst complex component 1 [Source:VB Community Annotation]	exocyst complex component 1
Chr3	LOC5571005	AAEL008743	DIV	tetratricopeptide repeat protein 4	31	17.075	6.181	0.20325	0.41345	29	0	AaeL_AAEL008743, AAEL008743	281070299	281071794	4	tetratricopeptide repeat protein, putative [Source:VB Community Annotation]	tetratricopeptide repeat protein 4
Chr3	LOC5573738	AAEL000292	DIV	zinc finger protein 691	110	17.042	7.397	0.30789	0.31285	32	0	AaeL_AAEL000292, AAEL000292	265679702	265697781	5		zinc finger protein 691
Chr3	LOC5568519	AAEL019530	DIV	AF4/FMR2 family member 4	43	17.03	6.641	0.23132	0.29063	0	20	AaeL_AAEL006933, AAEL006927, AAEL006933	361436236	361928348	9		AF4/FMR2 family member 4
Chr3	LOC5576804		MET	phospholipase A1	19	17.03	7.027	0.41927	0.20738	0	10	AaeL_AAEL012790, AAEL012790	151050693	151063073	2
Chr3	LOC110679014	AAEL022536	DIV	F-box/LRR-repeat protein 13-like	29	17.02	7.48	0.44325	0.2331	0	16		350898569	350912778	6		F-box/LRR-repeat protein 13-like
Chr3	LOC5567429	AAEL006109	UNK	uncharacterized LOC5567429	38	17.015	10.002	0.37592	0.28205	28	0	AaeL_AAEL006106, AAEL006106	307490987	307491947	2	odorant binding protein OBP23 [Source:VB Community Annotation]	uncharacterized LOC5567429
Chr3	LOC5578525	AAEL013728	DIV	protein aveugle	19	17.01	9.076	0.43653	0.31257	3	0	AaeL_AAEL013728, AAEL013728	254513709	254518387	3		protein aveugle
Chr3	LOC5578080	AAEL003435	UNK	uncharacterized LOC5578080	41	17.007	5.467	0.31052	0.14835	17	0	AaeL_AAEL003435, AAEL003435	348325526	348327664	4		uncharacterized LOC5578080
Chr3	LOC5569140	AAEL007394	UNK	uncharacterized LOC5569140	19	17	10.875	0.40803	0.16347	14	0	AaeL_AAEL007394, AAEL007394	408500467	408501376	2		uncharacterized LOC5569140
Chr3	LOC110674004	AAEL009701	RRTT	cell cycle checkpoint protein RAD1-like	85	16.996	9.979	0.32515	0.26063	0	1		155920196	156030323	5		cell cycle checkpoint protein RAD1-like
Chr3	LOC5576491	AAEL002902	DIV	protein twist	47	16.967	9.656	0.37069	0.36128	0	39	AaeL_AAEL002902, AAEL002902	373047230	373093799	2		protein twist
Chr3	LOC5576905	AAEL012855	UNK	uncharacterized LOC5576905	32	16.965	9.272	0.39707	0.30758	32	0	AaeL_AAEL012855, AAEL012855	339263397	339264528	1		uncharacterized LOC5576905
Chr3	LOC5571398	AAEL009039	DIV	AP-3 complex subunit beta-1	15	16.95	8.974	0.28686	0.32323	0	8	AaeL_AAEL009039, AAEL009039	193297635	193310821	4		AP-3 complex subunit beta-1
Chr3	LOC5573064	AAEL021114	TRP	proton-coupled folate transporter	47	16.94	8.716	0.2924	0.24572	37	0	AaeL_AAEL010255, AAEL010255	279182781	279198065	8		proton-coupled folate transporter
Chr3	LOC5575810	AAEL012072	RRTT	histone H3	24	16.935	9.812	0.44037	0.26674	0	12	AaeL_AAEL012072, AAEL012072	160619563	160620532	1	Histone H3 [Source:UniProtKB/TrEMBL;Acc:Q16N56]	histone H3
Chr3	LOC5574949	AAEL011555	PROT	seminal metalloprotease 1	45	16.933	10.017	0.29548	0.36137	0	30	AaeL_AAEL011555, AAEL011555	313325988	313327141	3	metalloproteinase, putative [Source:VB Community Annotation]	seminal metalloprotease 1
Chr3	LOC5577367	AAEL000421	DIV	protein prenyltransferase alpha subunit repeat-containing protein 1-B	14	16.93	7.944	0.31431	0.38727	5	0	AaeL_AAEL000421, AAEL000421	185993495	186025079	3	protein farnesyltransferase alpha subunit/rab geranylgeranyl transferase alpha subunit [Source:VB Community Annotation]	protein prenyltransferase alpha subunit repeat-containing protein 1-B
Chr3	LOC5573063	AAEL012911	DIV	leucine-rich repeat-containing protein let-4	101	16.928	10.567	0.38392	0.1554	0	0	AaeL_AAEL010257, AAEL010257, AAEL012911	279146748	279453229	7	leucine-rich immune protein (Coil-less) [Source:VB Community Annotation]	leucine-rich repeat-containing protein let-4
Chr3	LOC23687604		DIV	kelch-like protein 18	9	16.9	7.386	0.30803	0.30413	0	0	AaeL_AAEL017184, AAEL017184	200303653	200386044	14
Chr3	LOC5577369		MIT	probable isocitrate dehydrogenase [NAD] subunit alpha, mitochondrial	3	16.9	9.45	0.39075	0.25679	0	0	AaeL_AAEL000454, AAEL000454	186236629	186246530	5
Chr3	LOC5566956	AAEL005721	DIV	zinc finger MYND domain-containing protein 11	19	16.88	9.358	0.37121	0.27954	0	3	AaeL_AAEL005721, AAEL005716, AAEL005721	192102570	192117453	9		zinc finger MYND domain-containing protein 11
Chr3	LOC5577233	AAEL003139	DIV	retinol dehydrogenase 14	98	16.866	8.572	0.01138	0.3881	33	0	AaeL_AAEL003139, AAEL003139, AAEL003148	270034449	270103983	8	short-chain dehydrogenase [Source:VB Community Annotation]	retinol dehydrogenase 14
Chr3	LOC5571877	AAEL009364	DIV	cyclin-dependent kinase 12	84	16.864	8.383	0.08798	0.42778	0	38	AaeL_AAEL009364, AAEL009364	297771558	297818400	8	cdc2l5 [Source:VB Community Annotation]	cyclin-dependent kinase 12
Chr3	LOC5579940	AAEL019732	RRTT	histone-lysine N-methyltransferase, H3 lysine-79 specific	69	16.86	8.688	0.29933	0.41151	0	24	AaeL_AAEL006783, AAEL006783, AAEL006796	169480204	169547461	13		histone-lysine N-methyltransferase, H3 lysine-79 specific
Chr3	LOC5565231	AAEL004667	UNK	uncharacterized LOC5565231	28	16.845	8.415	0.28288	0.37368	0	6	AaeL_AAEL004667, AAEL004667	247000969	247002147	3		uncharacterized LOC5565231
Chr3	LOC5569735	AAEL007882	RRTT	nucleolar transcription factor 1-B	15	16.84	13.322	0.33744	0.25739	8	0	AaeL_AAEL007882, AAEL007882	381563685	381586941	7	histone H1, putative [Source:VB Community Annotation]	nucleolar transcription factor 1-B
Chr3	LOC5564171	AAEL004128	MET	DDB1- and CUL4-associated factor 12	27	16.835	6.978	0.34065	0.43756	0	8	AaeL_AAEL004128, AAEL004128	154383242	154397641	4		DDB1- and CUL4-associated factor 12
Chr3	LOC5577348		RRTT	histone acetyltransferase KAT2A	9	16.83	6.44	0.14549	0.22563	1	0	AaeL_AAEL000452, AAEL000452	184319619	184369682	7
Chr3	LOC5571027	AAEL008760	DIV	transmembrane protein 164	13	16.82	7.648	0.40711	0.21917	3	0	AaeL_AAEL008760, AAEL008760	326858089	326948499	8		transmembrane protein 164
Chr3	LOC5579111		RRTT	eukaryotic translation initiation factor 5A	8	16.82	6.03	0.25641	0.21034	0	1	AaeL_AAEL003835, AAEL003835	342789788	342808545	5
Chr3	LOC5567364	AAEL006035	RRTT	RNA polymerase II elongation factor Ell	108	16.817	7.436	0.29375	0.31473	18	0	AaeL_AAEL006015, AAEL006015, AAEL006021	314752556	315059781	12		RNA polymerase II elongation factor Ell
Chr3	LOC5577378	AAEL000420	DIV	cathepsin O	4	16.81	8.44	0.12329	0.25753	2	0	AaeL_AAEL000420, AAEL000420	186893559	186899395	3	cathepsin o [Source:VB Community Annotation]	cathepsin O
Chr3	LOC5566867	AAEL000832	RRTT	cleavage and polyadenylation specificity factor subunit 1	83	16.788	10.262	0.29218	0.29687	0	53	AaeL_AAEL000832, AAEL000832	363661263	363680119	6	cleavage and polyadenylation specificity factor cpsf [Source:VB Community Annotation]	cleavage and polyadenylation specificity factor subunit 1
Chr3	LOC5572369	AAEL009748	DIV	2-hydroxyacyl-CoA lyase 1	49	16.783	7.679	0.38177	0.09818	0	30	AaeL_AAEL009748, AAEL009748	284268140	284270712	5	2-hydroxyphytanoyl-coa lyase [Source:UniProtKB/TrEMBL;Acc:Q16UY3]	2-hydroxyacyl-CoA lyase 1
Chr3	LOC5575533	AAEL011912	MET	mannose-1-phosphate guanyltransferase alpha-A	40	16.77	5.493	0.17579	0.43901	0	24	AaeL_AAEL011912, AAEL011912	337695016	337698669	5	mannose-1-phosphate guanyltransferase [Source:VB Community Annotation]	mannose-1-phosphate guanyltransferase alpha-A
Chr3	LOC5572399	AAEL009980	UNK	uncharacterized LOC5572399	83	16.75	7.518	0.06715	0.397	0	30	AaeL_AAEL009805, AAEL009805, AAEL009980	319334591	319485724	6		uncharacterized LOC5572399
Chr3	LOC5571124	AAEL021581	MET	bcl-2-related ovarian killer protein	189	16.748	8.178	0.19326	0.40626	189	0	AaeL_AAEL001521, AAEL001521	263236641	263388597	9		bcl-2-related ovarian killer protein
Chr3	LOC5578666	AAEL003640	TRP	sodium-dependent nutrient amino acid transporter 1	84	16.746	11.42	0.46465	0.10225	0	66	AaeL_AAEL003640, AAEL003640, NAT4	301222276	301237911	6	sodium/chloride dependent amino acid transporter [Source:VB Community Annotation]	sodium-dependent nutrient amino acid transporter 1
Chr3	LOC110677706	AAEL024114	UNK	uncharacterized LOC110677706	6	16.72	6.352	0.11135	0.27549	0	0		267136664	267137215	3		uncharacterized LOC110677706
Chr3	LOC5578551	AAEL003563	MIT	transcription termination factor 5, mitochondrial	23	16.715	11.002	0.2919	0.26585	0	9	AaeL_AAEL003563, AAEL003563	180177004	180179967	4		transcription termination factor 5, mitochondrial
Chr3	LOC5564268		DIV	protein takeout	20	16.71	6.479	0.23773	0.41163	3	0	AaeL_AAEL014366, AAEL014366	75099955	75170886	6
Chr3	LOC5573878	AAEL010799	UNK	uncharacterized LOC5573878	23	16.705	6.601	0.3703	0.29794	0	12	AaeL_AAEL010799, AAEL010799	156834783	156835720	3		uncharacterized LOC5573878
Chr3	LOC5573048	AAEL010223	MIT	phosphatidylserine decarboxylase proenzyme, mitochondrial	27	16.69	6.048	0.31065	0.40226	0	12	AaeL_AAEL010223, AAEL010223	157422094	157471671	8	phosphatidylserine decarboxylase [Source:VB Community Annotation]	phosphatidylserine decarboxylase proenzyme, mitochondrial
Chr3	LOC5572262		DIV	KH domain-containing, RNA-binding, signal transduction-associated protein 2	35	16.675	5.947	0.19472	0.22803	5	0	AaeL_AAEL009693, AAEL009693, AAEL009694	35353755	35839213	12
Chr3	LOC5573263	AAEL010354	RRTT	homeobox protein vnd	51	16.667	7.019	0.24537	0.33384	25	0	AaeL_AAEL010354, AAEL010354	372142911	372180966	3	homeobox protein nk-2 [Source:VB Community Annotation]	homeobox protein vnd
Chr3	LOC5579101	AAEL003842	UNK	uncharacterized LOC5579101	138	16.661	6.609	0.31231	0.32652	14	0	AaeL_AAEL003842, AAEL003842	342440863	342568779	9	NA	uncharacterized LOC5579101
Chr3	LOC5579028	AAEL013963	DIV	tumor necrosis factor alpha-induced protein 8-like protein	7	16.66	10.427	0.23457	0.47379	0	0	AaeL_AAEL013963, AAEL013963	10307478	10420844	7	tumor necrosis factor induced protein [Source:VB Community Annotation]	tumor necrosis factor alpha-induced protein 8-like protein
Chr3	LOC5567446	AAEL006102	TRP	gelsolin	70	16.653	8.159	0.26129	0.27753	50	0	AaeL_AAEL006096, AAEL006096	307409203	307418306	3	gelsolin precursor [Source:VB Community Annotation]	gelsolin
Chr3	LOC5572362	AAEL018184	UNK	uncharacterized LOC5572362	47	16.63	9.729	0.38366	0.16399	0	24	AaeL_AAEL009746, AAEL009746, AAEL009758	284403928	284418898	4		uncharacterized LOC5572362
Chr3	LOC5575514	AAEL011892	DIV	guanine nucleotide-binding protein subunit beta-like protein 1	58	16.627	9.043	0.13489	0.4223	0	15	AaeL_AAEL011892, AAEL011892	317151324	317153500	2	receptor for activated C kinase, putative [Source:VB Community Annotation]	guanine nucleotide-binding protein subunit beta-like protein 1
Chr3	LOC5573590		DIV	neurobeachin-like protein 1	76	16.603	6.045	0.29704	0.28312	12	0	AaeL_AAEL002122, AAEL002095, AAEL002114, AAEL002122	177415048	177647927	20
Chr3	LOC5573789	AAEL027425	UNK	uncharacterized LOC5573789	2	16.6	15.78	0.05007	0.49347	0	0		328073373	328076339	2		uncharacterized LOC5573789
Chr3	LOC5568453	AAEL006876	RRTT	insulin-like growth factor 2 mRNA-binding protein 1	41	16.577	7.844	0.36453	0.28059	0	4	AaeL_AAEL006876, AAEL006876	369887446	370221387	12	igf2 mRNA binding protein, putative [Source:VB Community Annotation]	insulin-like growth factor 2 mRNA-binding protein 1
Chr3	LOC5576952	AAEL012912	SIGT	Golgi pH regulator	74	16.557	8.312	0.33335	0.12816	0	38	AaeL_AAEL012912, AAEL012912	279482638	279502968	6		Golgi pH regulator
Chr3	LOC5571033	AAEL008754	DIV	histidine-rich glycoprotein	47	16.553	6.441	0.29546	0.34208	19	0	AaeL_AAEL008754, AAEL008754	326572491	326596172	4		histidine-rich glycoprotein
Chr3	LOC5578077	AAEL003421	DIV	inactive pancreatic lipase-related protein 1	35	16.55	7.703	0.32193	0.17825	18	0	AaeL_AAEL003421, AAEL003421	348266083	348267457	4	triacylglycerol lipase, putative [Source:VB Community Annotation]	inactive pancreatic lipase-related protein 1
Chr3	LOC5573046	AAEL010224	RRTT	erythroid transcription factor	103	16.55	7.348	0.28652	0.38622	63	0	AaeL_AAEL010224, AAEL010224	157039793	157119081	12	transcription factor GATA-4 (GATA binding factor-4) [Source:VB Community Annotation]	erythroid transcription factor
Chr3	LOC5569649	AAEL007803	TRP	lamin-B receptor	48	16.547	7.57	0.18066	0.38445	33	0	AaeL_AAEL007803, AAEL007803	151656511	151666386	3	lamin b receptor [Source:VB Community Annotation]	lamin-B receptor
Chr3	LOC5568213	AAEL019739	DIV	dystrophin, isoforms A/C/F/G/H	22	16.545	7.908	0.37623	0.29496	0	5	AaeL_AAEL012354, AAEL006651, AAEL012354	200745213	201097745	34		dystrophin, isoforms A/C/F/G/H
Chr3	LOC5573883	AAEL010796	TRP	trafficking protein particle complex subunit 10	71	16.538	9.102	0.33839	0.35769	0	58	AaeL_AAEL010796, AAEL010796	156765854	156799868	4	transmembrane protein 1/tmem1b [Source:VB Community Annotation]	trafficking protein particle complex subunit 10
Chr3	LOC5565217	AAEL004669	RRTT	protein Fe65 homolog	107	16.533	8.183	0.27255	0.30677	24	0	AaeL_AAEL004669, AAEL004669	246721330	247021697	23		protein Fe65 homolog
Chr3	LOC5578236	AAEL016972	DIV	apolipoprotein D	173	16.532	7.377	0.21075	0.39812	8	0	AaeL_AAEL013574, AAEL013574, AAEL016972	296804063	296950784	6		apolipoprotein D
Chr3	LOC5576821	AAEL013044	DIV	zinc finger protein 425	29	16.53	8.276	0.28611	0.42759	0	15	AaeL_AAEL013044, AAEL013044	310615127	310622417	5		zinc finger protein 425
Chr3	LOC5579650	AAEL003965	PROT	calpain-B	65	16.507	8.247	0.21254	0.36672	31	0	AaeL_AAEL003965, AAEL003965	267587167	267610755	6	calpain 4, 6, 7, invertebrate [Source:VB Community Annotation]	calpain-B
Chr3	LOC5565483	AAEL004821	TRP	sodium/potassium/calcium exchanger 4	57	16.507	6.016	0.21846	0.44687	25	0	AaeL_AAEL004821, AAEL004821	274631848	274678885	7	potassium-dependent sodium-calcium exchanger, putative [Source:VB Community Annotation]	sodium/potassium/calcium exchanger 4
Chr3	LOC5572364	AAEL009749	TRP	sialin	68	16.505	8.062	0.33412	0.22181	19	0	AaeL_AAEL009749, AAEL009749	284387262	284429368	6	Sodium-dependent phosphate transporter [Source:UniProtKB/TrEMBL;Acc:A0A1S4FN96]	sialin
Chr3	LOC5568559	AAEL018173	DIV	zinc finger protein 135	50	16.483	7.977	0.02605	0.37094	0	9	AaeL_AAEL001111, AAEL001111, AAEL001138	1431162	1451200	14		zinc finger protein 135
Chr3	LOC5563670	AAEL000543	DIV	C-type lectin 37Da	25	16.48	10.311	0.48091	0.07559	0	20	AaeL_AAEL000543, AAEL000543, CTLMA11	388746480	388747638	2	NA	C-type lectin 37Da
Chr3	LOC5567495	AAEL000934	TRP	clathrin light chain	35	16.475	5.855	0.11896	0.26539	2	0	AaeL_AAEL000934, AAEL000934	377081001	377098160	6	clathrin light chain [Source:VB Community Annotation]	clathrin light chain
Chr3	LOC5577095	AAEL012994	MET	glucose-6-phosphate isomerase	64	16.472	6.378	0.09734	0.27363	24	0	AaeL_AAEL012994, AAEL012994	297241813	297262818	4	Glucose-6-phosphate isomerase [Source:UniProtKB/TrEMBL;Acc:Q16KI0]	glucose-6-phosphate isomerase
Chr3	LOC5566559	AAEL005487	UNK	uncharacterized LOC5566559	22	16.46	9.86	0.37201	0.35888	0	0		59662334	59664141	3	cysteine-rich venom protein, putative [Source:VB Community Annotation]	uncharacterized LOC5566559
[truncated: 197 more rows]

## Sheet: Table S4
Table S4
[truncated: 16 more rows]

## Sheet: Table S5
Table S3	Primers
Target	Purpose	Sequence
aaeRPS7 qPCR F	reference gene	GACCCCAACAAGCAGAAGCG
[truncated: 32 more rows]

## Sheet: Table S6
Table S6
[truncated: 72,344 more rows]
